# Supplementary material for: N-Methyl-2-(1,2,3,4-tetra­hydro­naph­thalen-1-yl­idene)hydrazinecarbo­thio­amide
Source: Acta Crystallogr Sect E Struct Rep Online. 2014 Feb 15;70(Pt 3):o301–2. doi: 10.1107/S1600536814003079 (PMC3998428; doi:10.1107/S1600536814003079)
Supplement: Supplementary file 1 [file e-70-0o301-sup1.cif]

##############################################################################
#                                                                            #
# This CIF contains the data in a paper accepted for publication in          #
# Acta Crystallographica Section E. It conforms to the requirements of       #
# Notes for Authors for Acta Crystallographica Section E, and has been       #
# peer reviewed under the auspices of the IUCr Commission on Journals.       #
#                                                                            #
# Full details of the Crystallographic Information File format               #
# are given in the paper "The Crystallographic Information File (CIF):       #
# a New Standard Archive File for Crystallography" by S. R. Hall, F. H.      #
# Allen and I. D. Brown [Acta Cryst. (1991), A47, 655-685].                  #
#                                                                            #
# The current version of the core CIF dictionary is obtainable from          #
# ftp://ftp.iucr.org/pub/cif_core.dic.                                       #
#                                                                            #
# Software is freely available for graphical display of the structure(s)     #
# in this CIF. For information consult the CIF software page                 #
# http://www.iucr.org/resources/cif/software.                                #
#                                                                            #
# This file may be used for bona fide research purposes within the           #
# scientific community so long as proper attribution is given to the journal # 
# article from which it was obtained.                                        #
#                                                                            #
##############################################################################
data_I
_database_code_depnum_ccdc_archive 'CCDC 986205'
_audit_creation_method     SHELXL-97
_journal_date_recd_electronic     2014-02-05
_journal_date_accepted     2014-02-10
_journal_name_full     'Acta Crystallographica, Section E'
_journal_year     2014
_journal_volume     70
_journal_issue      3
_journal_page_first     o301
_journal_page_last     o302
_journal_paper_category     QO
_journal_paper_doi     10.1107/S1600536814003079
_journal_coeditor_code     BT6960
_publ_contact_author_name     'Adriano Bof de Oliveira'
_publ_contact_author_address
;
Departamento de Qu\'imica
Universidade Federal de Sergipe
Av. Marechal Rondon s/n, Campus
49100-000 S\~ao Crist\'ov\~ao
SE
Brazil
;
_publ_contact_author_email     'adriano@daad-alumni.de'
_publ_contact_author_fax     '55(79)21056651'
_publ_contact_author_phone     '55(79)21056658'
_publ_section_title
;\
<i>N</i>-Methyl-2-(1,2,3,4-tetrahydronaphthalen-1-ylidene)\
hydrazinecarbothioamide
;
loop_
    _publ_author_name
    _publ_author_footnote
    _publ_author_address
    'Oliveira, Adriano Bof de' .
;
Departamento de Qu\'imica
Universidade Federal de Sergipe
Av. Marechal Rondon s/n, Campus
49100-000 S\~ao Crist\'ov\~ao
SE
Brazil
;
    'Feitosa, B\'arbara Regina Santos' .
;
Departamento de Qu\'imica
Universidade Federal de Sergipe
Av. Marechal Rondon s/n, Campus
49100-000 S\~ao Crist\'ov\~ao
SE
Brazil
;
    'N\"ather, Christian' .
;
Institut f\"ur Anorganische Chemie
Christian-Albrechts-Universit\"at zu Kiel
Max-Eyth Strasse 2
D-24118 Kiel
Germany
;
    'Jess, Inke' .
;
Institut f\"ur Anorganische Chemie
Christian-Albrechts-Universit\"at zu Kiel
Max-Eyth Strasse 2
D-24118 Kiel
Germany
;
_chemical_name_systematic
;\
<i>N</i>-Methyl-2-(1,2,3,4-tetrahydronaphthalen-1-\
ylidene)hydrazinecarbothioamide
;
_chemical_name_common     ?
_chemical_formula_moiety     'C12 H15 N3 S'
_chemical_formula_sum     'C12 H15 N3 S'
_chemical_formula_iupac     'C12 H15 N3 S'
_chemical_formula_weight     233.33
_chemical_melting_point     ?
_symmetry_cell_setting     triclinic
_symmetry_space_group_name_H-M     'P -1'
_symmetry_space_group_name_Hall     '-P 1'
loop_
    _symmetry_equiv_pos_as_xyz
    'x, y, z'
    '-x, -y, -z'
_cell_length_a     10.6234(6)
_cell_length_b     10.9425(6)
_cell_length_c     11.0576(6)
_cell_angle_alpha     73.685(4)
_cell_angle_beta     79.152(4)
_cell_angle_gamma     88.614(4)
_cell_volume     1211.04(12)
_cell_formula_units_Z     4
_cell_measurement_reflns_used     11521
_cell_measurement_theta_min     1.94
_cell_measurement_theta_max     27.00
_cell_measurement_temperature     200(2)
_exptl_crystal_description     block
_exptl_crystal_colour     white
_exptl_crystal_size_max     0.2
_exptl_crystal_size_mid     0.1
_exptl_crystal_size_min     0.1
_exptl_crystal_density_diffrn     1.280
_exptl_crystal_density_meas     ?
_exptl_crystal_density_method     'not measured'
_exptl_crystal_F_000     496
_exptl_absorpt_coefficient_mu     0.244
_exptl_absorpt_correction_type     none
_exptl_absorpt_process_details     ?
_exptl_absorpt_correction_T_min     ?
_exptl_absorpt_correction_T_max     ?
_exptl_special_details     ?
_diffrn_ambient_temperature     200(2)
_diffrn_radiation_type     MoK\a
_diffrn_radiation_wavelength     0.71073
_diffrn_radiation_monochromator     graphite
_diffrn_measurement_device_type     'Stoe IPDS-1'
_diffrn_measurement_method     '\f scans'
_diffrn_detector_area_resol_mean     ?
_diffrn_reflns_number     11521
_diffrn_reflns_av_R_equivalents     0.0309
_diffrn_reflns_av_sigmaI/netI     0.0289
_diffrn_reflns_theta_min     1.94
_diffrn_reflns_theta_max     27.00
_diffrn_reflns_theta_full     27.00
_diffrn_measured_fraction_theta_max     0.970
_diffrn_measured_fraction_theta_full     0.970
_diffrn_reflns_limit_h_min     -13
_diffrn_reflns_limit_h_max     12
_diffrn_reflns_limit_k_min     -13
_diffrn_reflns_limit_k_max     13
_diffrn_reflns_limit_l_min     -14
_diffrn_reflns_limit_l_max     13
_diffrn_standards_number     ?
_diffrn_standards_interval_count     ?
_diffrn_standards_interval_time     ?
_diffrn_standards_decay_%     ?
_refine_special_details
;
Refinement of <i>F</i>^2^ against ALL reflections. The weighted <i>R</i>-factor
<i>wR</i> and goodness of fit <i>S</i> are based on <i>F</i>^2^, conventional
<i>R</i>-factors <i>R</i> are based on <i>F</i>, with <i>F</i> set to zero for
negative <i>F</i>^2^. The threshold expression of <i>F</i>^2^ >
\s(<i>F</i>^2^) is used only for calculating <i>R</i>-factors(gt) <i>etc</i>.
and is not relevant to the choice of reflections for refinement.
<i>R</i>-factors based on <i>F</i>^2^ are statistically about twice as large
as those based on <i>F</i>, and <i>R</i>- factors based on ALL data will be
even larger.
;
_reflns_number_total     5125
_reflns_number_gt     4111
_reflns_threshold_expression     I>2\s(I)
_refine_ls_structure_factor_coef     Fsqd
_refine_ls_matrix_type     full
_refine_ls_R_factor_all     0.0529
_refine_ls_R_factor_gt     0.0408
_refine_ls_wR_factor_gt     0.1076
_refine_ls_wR_factor_ref     0.1139
_refine_ls_goodness_of_fit_ref     1.058
_refine_ls_restrained_S_all     1.058
_refine_ls_number_reflns     5125
_refine_ls_number_parameters     334
_refine_ls_number_restraints     0
_refine_ls_hydrogen_treatment     mixed
_refine_ls_weighting_scheme     calc
_refine_ls_weighting_details
         'calc w=1/[\s^2^(Fo^2^)+(0.0541P)^2^+0.2784P] where P=(Fo^2^+2Fc^2^)/3'
_atom_sites_solution_hydrogens     geom
_atom_sites_solution_primary     direct
_atom_sites_solution_secondary     difmap
_refine_ls_shift/su_max     0.001
_refine_ls_shift/su_mean     0.000
_refine_diff_density_max     0.417
_refine_diff_density_min     -0.418
_refine_ls_extinction_method     none
_refine_ls_extinction_coef     ?
loop_
    _atom_type_symbol
    _atom_type_description
    _atom_type_scat_dispersion_real
    _atom_type_scat_dispersion_imag
    _atom_type_scat_source
    C C 0.0033 0.0016 'International Tables Vol C Tables 4.2.6.8 and 6.1.1.4'
    H H 0.0000 0.0000 'International Tables Vol C Tables 4.2.6.8 and 6.1.1.4'
    N N 0.0061 0.0033 'International Tables Vol C Tables 4.2.6.8 and 6.1.1.4'
    S S 0.1246 0.1234 'International Tables Vol C Tables 4.2.6.8 and 6.1.1.4'
_computing_data_collection     '<i>X-AREA</i> (Stoe & Cie, 2008)'
_computing_cell_refinement     '<i>X-AREA</i> (Stoe & Cie, 2008)'
_computing_data_reduction     '<i>X-RED32</i> (Stoe & Cie, 2008)'
_computing_structure_solution     'SHELXS97 (Sheldrick, 2008)'
_computing_structure_refinement     'SHELXL97 (Sheldrick, 2008)'
_computing_molecular_graphics     'DIAMOND (Brandenburg, 2006)'
_computing_publication_material     'publCIF (Westrip, 2010)'
loop_
    _atom_site_type_symbol
    _atom_site_label
    _atom_site_fract_x
    _atom_site_fract_y
    _atom_site_fract_z
    _atom_site_U_iso_or_equiv
    _atom_site_adp_type
    _atom_site_calc_flag
    _atom_site_refinement_flags
    _atom_site_occupancy
    _atom_site_symmetry_multiplicity
    _atom_site_disorder_assembly
    _atom_site_disorder_group
    C C1 0.48672(15) 0.18650(14) 0.58968(14) 0.0359(3) Uani d . 1 1 B .
    C C2 0.5663(2) 0.2436(2) 0.65971(16) 0.0585(5) Uani d . 1 1 . .
    H H2A 0.5465 0.3348 0.6461 0.070 Uiso calc PR 0.75 1 A 1
    H H2B 0.6581 0.2385 0.6229 0.070 Uiso calc PR 0.75 1 A 1
    H H2C 0.5993 0.3292 0.6057 0.070 Uiso calc PR 0.25 1 A 2
    H H2D 0.6406 0.1896 0.6772 0.070 Uiso calc PR 0.25 1 A 2
    C C3 0.5434(3) 0.1769(3) 0.8050(2) 0.0523(6) Uani d P 0.75 1 B 1
    H H3A 0.5785 0.0904 0.8205 0.063 Uiso calc PR 0.75 1 B 1
    H H3B 0.5878 0.2259 0.8483 0.063 Uiso calc PR 0.75 1 B 1
    C C4 0.4004(7) 0.1680(7) 0.8593(8) 0.0515(13) Uani d P 0.75 1 B 1
    H H4A 0.3634 0.2536 0.8400 0.062 Uiso calc PR 0.75 1 B 1
    H H4B 0.3844 0.1303 0.9535 0.062 Uiso calc PR 0.75 1 B 1
    C C3' 0.4840(13) 0.2542(11) 0.7888(8) 0.074(3) Uani d P 0.25 1 B 2
    H H3C 0.5398 0.2787 0.8411 0.088 Uiso calc PR 0.25 1 B 2
    H H3D 0.4196 0.3207 0.7715 0.088 Uiso calc PR 0.25 1 B 2
    C C4' 0.420(3) 0.133(2) 0.858(3) 0.071(7) Uani d P 0.25 1 B 2
    H H4C 0.4868 0.0699 0.8806 0.085 Uiso calc PR 0.25 1 B 2
    H H4D 0.3683 0.1411 0.9392 0.085 Uiso calc PR 0.25 1 B 2
    C C5 0.34020(17) 0.08243(17) 0.79474(15) 0.0456(4) Uani d . 1 1 . .
    C C6 0.24021(19) -0.00422(19) 0.86362(18) 0.0570(5) Uani d . 1 1 B .
    H H6 0.2117 -0.0132 0.9525 0.068 Uiso calc R 1 1 . .
    C C7 0.18239(19) -0.07657(18) 0.8054(2) 0.0582(5) Uani d . 1 1 . .
    H H7 0.1152 -0.1359 0.8542 0.070 Uiso calc R 1 1 B .
    C C8 0.22184(17) -0.06331(16) 0.67515(19) 0.0497(4) Uani d . 1 1 B .
    H H8 0.1809 -0.1126 0.6345 0.060 Uiso calc R 1 1 . .
    C C9 0.32074(15) 0.02177(14) 0.60490(16) 0.0396(3) Uani d . 1 1 . .
    H H9 0.3479 0.0307 0.5159 0.048 Uiso calc R 1 1 B .
    C C10 0.38118(15) 0.09484(13) 0.66391(14) 0.0350(3) Uani d . 1 1 B .
    N N1 0.50410(13) 0.21270(11) 0.46681(12) 0.0354(3) Uani d . 1 1 . .
    N N2 0.60085(15) 0.29850(14) 0.39563(12) 0.0430(3) Uani d . 1 1 B .
    H H2 0.652(2) 0.3371(19) 0.431(2) 0.056(6) Uiso d . 1 1 . .
    C C11 0.62069(17) 0.32887(15) 0.26515(14) 0.0420(4) Uani d . 1 1 . .
    S S1 0.73841(6) 0.43493(5) 0.17704(4) 0.06437(17) Uani d . 1 1 B .
    N N3 0.54320(15) 0.27078(15) 0.21718(13) 0.0441(3) Uani d . 1 1 B .
    H H3 0.486(2) 0.215(2) 0.272(2) 0.057(6) Uiso d . 1 1 . .
    C C12 0.5478(2) 0.2904(2) 0.08134(17) 0.0624(5) Uani d . 1 1 . .
    H H12A 0.4843 0.2334 0.0693 0.094 Uiso calc PR 0.70 1 B .
    H H12B 0.6336 0.2719 0.0410 0.094 Uiso calc PR 0.70 1 . .
    H H12C 0.5285 0.3790 0.0418 0.094 Uiso calc PR 0.70 1 . .
    H H12D 0.6133 0.3561 0.0321 0.094 Uiso calc PR 0.30 1 . .
    H H12E 0.4640 0.3177 0.0604 0.094 Uiso calc PR 0.30 1 . .
    H H12F 0.5691 0.2105 0.0596 0.094 Uiso calc PR 0.30 1 . .
    C C21 1.03532(14) 0.72157(13) 0.43323(14) 0.0345(3) Uani d . 1 1 D .
    C C22 0.98459(18) 0.80910(17) 0.32295(15) 0.0463(4) Uani d . 1 1 . .
    H H22A 0.9799 0.8963 0.3330 0.056 Uiso calc PR 0.50 1 C 1
    H H22B 0.8968 0.7801 0.3238 0.056 Uiso calc PR 0.50 1 C 1
    H H22C 1.0370 0.8893 0.2905 0.056 Uiso calc PR 0.50 1 C 2
    H H22D 0.8954 0.8305 0.3536 0.056 Uiso calc PR 0.50 1 C 2
    C C23 1.0710(4) 0.8118(3) 0.1933(3) 0.0439(7) Uani d P 0.50 1 D 1
    H H23A 1.0273 0.8583 0.1231 0.053 Uiso calc PR 0.50 1 D 1
    H H23B 1.1517 0.8596 0.1847 0.053 Uiso calc PR 0.50 1 D 1
    C C23' 0.9870(4) 0.7468(4) 0.2094(3) 0.0527(9) Uani d P 0.50 1 D 2
    H H23C 0.9161 0.6824 0.2339 0.063 Uiso calc PR 0.50 1 D 2
    H H23D 0.9720 0.8135 0.1324 0.063 Uiso calc PR 0.50 1 D 2
    C C24 1.1012(3) 0.6896(3) 0.1790(2) 0.0752(7) Uani d . 1 1 . .
    H H24A 1.1638 0.6994 0.0981 0.090 Uiso calc PR 0.50 1 D 1
    H H24B 1.0225 0.6481 0.1713 0.090 Uiso calc PR 0.50 1 D 1
    H H24C 1.1662 0.7578 0.1307 0.090 Uiso calc PR 0.50 1 D 2
    H H24D 1.0891 0.6392 0.1202 0.090 Uiso calc PR 0.50 1 D 2
    C C25 1.15584(17) 0.60384(17) 0.28740(17) 0.0451(4) Uani d . 1 1 D .
    C C26 1.23846(19) 0.50776(19) 0.2683(2) 0.0562(5) Uani d . 1 1 . .
    H H26 1.2618 0.4967 0.1848 0.067 Uiso calc R 1 1 D .
    C C27 1.28696(19) 0.42841(18) 0.3681(2) 0.0571(5) Uani d . 1 1 D .
    H H27 1.3434 0.3633 0.3533 0.069 Uiso calc R 1 1 . .
    C C28 1.25370(17) 0.44333(17) 0.4896(2) 0.0518(4) Uani d . 1 1 . .
    H H28 1.2872 0.3885 0.5585 0.062 Uiso calc R 1 1 D .
    C C29 1.17199(15) 0.53750(15) 0.51113(17) 0.0424(4) Uani d . 1 1 D .
    H H29 1.1488 0.5468 0.5953 0.051 Uiso calc R 1 1 . .
    C C30 1.12244(14) 0.61990(14) 0.41059(14) 0.0352(3) Uani d . 1 1 . .
    N N21 1.00717(13) 0.72885(12) 0.54928(12) 0.0378(3) Uani d . 1 1 . .
    N N22 0.92325(15) 0.81998(13) 0.57445(13) 0.0417(3) Uani d . 1 1 D .
    H H22 0.883(2) 0.8683(19) 0.517(2) 0.055(6) Uiso d . 1 1 . .
    C C31 0.87550(17) 0.81552(16) 0.69932(15) 0.0420(4) Uani d . 1 1 . .
    S S21 0.76008(5) 0.91523(5) 0.73333(5) 0.05696(15) Uani d . 1 1 D .
    N N23 0.92760(17) 0.73086(15) 0.78559(13) 0.0475(3) Uani d . 1 1 D .
    H H23 0.985(2) 0.683(2) 0.762(2) 0.059(6) Uiso d . 1 1 . .
    C C32 0.8857(2) 0.7063(2) 0.92353(17) 0.0637(6) Uani d . 1 1 . .
    H H32A 0.8908 0.7858 0.9470 0.096 Uiso calc R 1 1 D .
    H H32B 0.9411 0.6437 0.9682 0.096 Uiso calc R 1 1 . .
    H H32C 0.7969 0.6730 0.9483 0.096 Uiso calc R 1 1 . .
loop_
    _atom_site_aniso_label
    _atom_site_aniso_U_11
    _atom_site_aniso_U_22
    _atom_site_aniso_U_33
    _atom_site_aniso_U_12
    _atom_site_aniso_U_13
    _atom_site_aniso_U_23
    C1 0.0370(8) 0.0407(7) 0.0292(7) -0.0037(6) -0.0035(6) -0.0102(6)
    C2 0.0602(12) 0.0828(13) 0.0308(8) -0.0339(10) -0.0013(8) -0.0151(8)
    C3 0.0488(15) 0.0784(19) 0.0313(11) -0.0160(13) -0.0046(10) -0.0188(12)
    C4 0.056(2) 0.069(4) 0.0309(16) -0.015(2) 0.0027(16) -0.022(2)
    C3' 0.106(9) 0.081(6) 0.036(4) -0.049(6) 0.009(5) -0.029(4)
    C4' 0.107(14) 0.068(12) 0.031(5) -0.022(8) 0.022(7) -0.023(7)
    C5 0.0455(10) 0.0531(9) 0.0329(8) -0.0093(7) -0.0038(7) -0.0048(7)
    C6 0.0531(11) 0.0669(12) 0.0377(9) -0.0157(9) -0.0003(8) 0.0026(8)
    C7 0.0479(11) 0.0510(10) 0.0615(12) -0.0149(8) -0.0065(9) 0.0059(8)
    C8 0.0417(9) 0.0410(8) 0.0666(11) -0.0041(7) -0.0151(9) -0.0117(8)
    C9 0.0355(8) 0.0406(8) 0.0439(8) 0.0026(6) -0.0093(7) -0.0127(6)
    C10 0.0343(8) 0.0354(7) 0.0327(7) 0.0005(6) -0.0065(6) -0.0052(6)
    N1 0.0377(7) 0.0373(6) 0.0296(6) -0.0036(5) -0.0033(5) -0.0084(5)
    N2 0.0479(8) 0.0508(8) 0.0276(6) -0.0152(6) -0.0011(6) -0.0093(5)
    C11 0.0476(10) 0.0462(8) 0.0291(7) -0.0023(7) -0.0021(7) -0.0088(6)
    S1 0.0763(4) 0.0707(3) 0.0348(2) -0.0303(3) 0.0012(2) -0.0016(2)
    N3 0.0461(8) 0.0577(8) 0.0271(6) -0.0038(7) -0.0032(6) -0.0119(6)
    C12 0.0653(13) 0.0932(15) 0.0298(8) -0.0070(11) -0.0084(8) -0.0189(9)
    C21 0.0342(8) 0.0374(7) 0.0304(7) -0.0045(6) -0.0047(6) -0.0078(6)
    C22 0.0542(11) 0.0497(9) 0.0317(8) 0.0123(8) -0.0068(7) -0.0079(7)
    C23 0.0446(19) 0.0546(19) 0.0265(14) -0.0051(15) -0.0023(13) -0.0039(13)
    C23' 0.059(2) 0.069(2) 0.0328(16) 0.016(2) -0.0152(16) -0.0156(16)
    C24 0.0950(18) 0.0995(17) 0.0404(10) 0.0374(14) -0.0212(11) -0.0322(11)
    C25 0.0414(9) 0.0532(9) 0.0446(9) 0.0016(7) -0.0067(7) -0.0210(7)
    C26 0.0478(11) 0.0641(11) 0.0641(12) 0.0030(9) -0.0033(9) -0.0347(10)
    C27 0.0423(10) 0.0481(10) 0.0848(14) 0.0060(8) -0.0100(10) -0.0267(9)
    C28 0.0390(9) 0.0434(9) 0.0697(12) 0.0016(7) -0.0139(9) -0.0085(8)
    C29 0.0361(9) 0.0424(8) 0.0460(9) -0.0040(6) -0.0085(7) -0.0073(7)
    C30 0.0284(7) 0.0380(7) 0.0385(8) -0.0057(6) -0.0039(6) -0.0107(6)
    N21 0.0401(7) 0.0409(7) 0.0331(6) 0.0004(5) -0.0065(5) -0.0118(5)
    N22 0.0489(8) 0.0447(7) 0.0316(6) 0.0046(6) -0.0058(6) -0.0123(5)
    C31 0.0448(9) 0.0472(8) 0.0358(8) -0.0119(7) -0.0016(7) -0.0172(7)
    S21 0.0551(3) 0.0707(3) 0.0517(3) 0.0034(2) -0.0019(2) -0.0334(2)
    N23 0.0555(10) 0.0538(8) 0.0313(7) -0.0079(7) -0.0036(6) -0.0114(6)
    C32 0.0733(14) 0.0818(14) 0.0308(8) -0.0207(11) -0.0003(9) -0.0119(8)
_geom_special_details
;
All e.s.d.'s (except the e.s.d. in the dihedral angle between two l.s. planes)
are estimated using the full covariance matrix. The cell e.s.d.'s are taken
into account individually in the estimation of e.s.d.'s in distances, angles
and torsion angles; correlations between e.s.d.'s in cell parameters are only
used when they are defined by crystal symmetry. An approximate (isotropic)
treatment of cell e.s.d.'s is used for estimating e.s.d.'s involving l.s.
planes.
;
loop_
    _geom_bond_atom_site_label_1
    _geom_bond_atom_site_label_2
    _geom_bond_site_symmetry_2
    _geom_bond_distance
    _geom_bond_publ_flag
    C1 N1 . 1.2851(19) ?
    C1 C10 . 1.477(2) ?
    C1 C2 . 1.499(2) ?
    C2 C3 . 1.541(3) ?
    C2 C3' . 1.560(9) ?
    C2 H2A . 0.9900 ?
    C2 H2B . 0.9900 ?
    C2 H2C . 0.9900 ?
    C2 H2D . 0.9900 ?
    C3 C4 . 1.519(8) ?
    C3 H3A . 0.9900 ?
    C3 H3B . 0.9900 ?
    C4 C5 . 1.540(6) ?
    C4 H4A . 0.9900 ?
    C4 H4B . 0.9900 ?
    C3' C4' . 1.45(3) ?
    C3' H3C . 0.9900 ?
    C3' H3D . 0.9900 ?
    C4' C5 . 1.41(3) ?
    C4' H4C . 0.9900 ?
    C4' H4D . 0.9900 ?
    C5 C6 . 1.395(2) ?
    C5 C10 . 1.399(2) ?
    C6 C7 . 1.370(3) ?
    C6 H6 . 0.9500 ?
    C7 C8 . 1.389(3) ?
    C7 H7 . 0.9500 ?
    C8 C9 . 1.381(2) ?
    C8 H8 . 0.9500 ?
    C9 C10 . 1.398(2) ?
    C9 H9 . 0.9500 ?
    N1 N2 . 1.3727(18) ?
    N2 C11 . 1.362(2) ?
    N2 H2 . 0.90(2) ?
    C11 N3 . 1.320(2) ?
    C11 S1 . 1.6841(17) ?
    N3 C12 . 1.448(2) ?
    N3 H3 . 0.88(2) ?
    C12 H12A . 0.9800 ?
    C12 H12B . 0.9800 ?
    C12 H12C . 0.9800 ?
    C12 H12D . 0.9800 ?
    C12 H12E . 0.9800 ?
    C12 H12F . 0.9800 ?
    C21 N21 . 1.2863(19) ?
    C21 C30 . 1.475(2) ?
    C21 C22 . 1.504(2) ?
    C22 C23 . 1.543(3) ?
    C22 C23' . 1.584(4) ?
    C22 H22A . 0.9900 ?
    C22 H22B . 0.9900 ?
    C22 H22C . 0.9900 ?
    C22 H22D . 0.9900 ?
    C23 C24 . 1.412(4) ?
    C23 H23A . 0.9900 ?
    C23 H23B . 0.9900 ?
    C23' C24 . 1.380(4) ?
    C23' H23C . 0.9900 ?
    C23' H23D . 0.9900 ?
    C24 C25 . 1.502(3) ?
    C24 H24A . 0.9900 ?
    C24 H24B . 0.9900 ?
    C24 H24C . 0.9900 ?
    C24 H24D . 0.9900 ?
    C25 C26 . 1.390(3) ?
    C25 C30 . 1.401(2) ?
    C26 C27 . 1.375(3) ?
    C26 H26 . 0.9500 ?
    C27 C28 . 1.377(3) ?
    C27 H27 . 0.9500 ?
    C28 C29 . 1.374(3) ?
    C28 H28 . 0.9500 ?
    C29 C30 . 1.400(2) ?
    C29 H29 . 0.9500 ?
    N21 N22 . 1.373(2) ?
    N22 C31 . 1.366(2) ?
    N22 H22 . 0.88(2) ?
    C31 N23 . 1.324(2) ?
    C31 S21 . 1.6816(18) ?
    N23 C32 . 1.455(2) ?
    N23 H23 . 0.85(2) ?
    C32 H32A . 0.9800 ?
    C32 H32B . 0.9800 ?
    C32 H32C . 0.9800 ?
loop_
    _geom_angle_atom_site_label_1
    _geom_angle_atom_site_label_2
    _geom_angle_atom_site_label_3
    _geom_angle_site_symmetry_1
    _geom_angle_site_symmetry_3
    _geom_angle
    _geom_angle_publ_flag
    N1 C1 C10 . . 116.87(13) ?
    N1 C1 C2 . . 123.86(14) ?
    C10 C1 C2 . . 119.27(13) ?
    C1 C2 C3 . . 113.13(16) ?
    C1 C2 C3' . . 110.1(4) ?
    C1 C2 H2A . . 109.0 ?
    C3 C2 H2A . . 109.0 ?
    C1 C2 H2B . . 109.0 ?
    C3 C2 H2B . . 109.0 ?
    H2A C2 H2B . . 107.8 ?
    C1 C2 H2C . . 109.6 ?
    C3 C2 H2C . . 134.0 ?
    C3' C2 H2C . . 109.6 ?
    C1 C2 H2D . . 109.6 ?
    C3' C2 H2D . . 109.6 ?
    H2A C2 H2D . . 136.7 ?
    H2C C2 H2D . . 108.2 ?
    C4 C3 C2 . . 109.4(4) ?
    C4 C3 H3A . . 109.8 ?
    C2 C3 H3A . . 109.8 ?
    C4 C3 H3B . . 109.8 ?
    C2 C3 H3B . . 109.8 ?
    H3A C3 H3B . . 108.2 ?
    C3 C4 C5 . . 106.5(4) ?
    C3 C4 H4A . . 110.4 ?
    C5 C4 H4A . . 110.4 ?
    C3 C4 H4B . . 110.4 ?
    C5 C4 H4B . . 110.4 ?
    H4A C4 H4B . . 108.6 ?
    C4' C3' C2 . . 109.1(11) ?
    C4' C3' H3C . . 109.9 ?
    C2 C3' H3C . . 109.9 ?
    C4' C3' H3D . . 109.9 ?
    C2 C3' H3D . . 109.9 ?
    H3C C3' H3D . . 108.3 ?
    C5 C4' C3' . . 116.9(19) ?
    C5 C4' H4C . . 108.1 ?
    C3' C4' H4C . . 108.1 ?
    C5 C4' H4D . . 108.1 ?
    C3' C4' H4D . . 108.1 ?
    H4C C4' H4D . . 107.3 ?
    C6 C5 C10 . . 118.82(16) ?
    C6 C5 C4' . . 121.1(11) ?
    C10 C5 C4' . . 118.1(11) ?
    C6 C5 C4 . . 120.9(3) ?
    C10 C5 C4 . . 120.2(3) ?
    C4' C5 C4 . . 16.3(11) ?
    C7 C6 C5 . . 121.20(17) ?
    C7 C6 H6 . . 119.4 ?
    C5 C6 H6 . . 119.4 ?
    C6 C7 C8 . . 120.10(16) ?
    C6 C7 H7 . . 119.9 ?
    C8 C7 H7 . . 119.9 ?
    C9 C8 C7 . . 119.78(16) ?
    C9 C8 H8 . . 120.1 ?
    C7 C8 H8 . . 120.1 ?
    C8 C9 C10 . . 120.45(16) ?
    C8 C9 H9 . . 119.8 ?
    C10 C9 H9 . . 119.8 ?
    C9 C10 C5 . . 119.64(14) ?
    C9 C10 C1 . . 120.94(14) ?
    C5 C10 C1 . . 119.41(14) ?
    C1 N1 N2 . . 117.98(13) ?
    C11 N2 N1 . . 119.22(14) ?
    C11 N2 H2 . . 117.8(13) ?
    N1 N2 H2 . . 123.0(13) ?
    N3 C11 N2 . . 115.75(14) ?
    N3 C11 S1 . . 124.70(12) ?
    N2 C11 S1 . . 119.54(13) ?
    C11 N3 C12 . . 124.39(15) ?
    C11 N3 H3 . . 117.7(14) ?
    C12 N3 H3 . . 117.9(14) ?
    N3 C12 H12A . . 109.5 ?
    N3 C12 H12B . . 109.5 ?
    H12A C12 H12B . . 109.5 ?
    N3 C12 H12C . . 109.5 ?
    H12A C12 H12C . . 109.5 ?
    H12B C12 H12C . . 109.5 ?
    N3 C12 H12D . . 109.5 ?
    N3 C12 H12E . . 109.5 ?
    H12D C12 H12E . . 109.5 ?
    N3 C12 H12F . . 109.5 ?
    H12D C12 H12F . . 109.5 ?
    H12E C12 H12F . . 109.5 ?
    N21 C21 C30 . . 116.47(13) ?
    N21 C21 C22 . . 123.90(14) ?
    C30 C21 C22 . . 119.63(13) ?
    C21 C22 C23 . . 111.25(18) ?
    C21 C22 C23' . . 111.96(18) ?
    C21 C22 H22A . . 109.4 ?
    C23 C22 H22A . . 109.4 ?
    C23' C22 H22A . . 136.4 ?
    C21 C22 H22B . . 109.4 ?
    C23 C22 H22B . . 109.4 ?
    C23' C22 H22B . . 70.4 ?
    H22A C22 H22B . . 108.0 ?
    C21 C22 H22C . . 109.2 ?
    C23 C22 H22C . . 70.8 ?
    C23' C22 H22C . . 109.2 ?
    H22B C22 H22C . . 137.9 ?
    C21 C22 H22D . . 109.2 ?
    C23' C22 H22D . . 109.2 ?
    H22C C22 H22D . . 107.9 ?
    C24 C23 C22 . . 113.7(2) ?
    C24 C23 H23A . . 108.8 ?
    C22 C23 H23A . . 108.8 ?
    C24 C23 H23B . . 108.8 ?
    C22 C23 H23B . . 108.8 ?
    H23A C23 H23B . . 107.7 ?
    C24 C23' C22 . . 113.0(3) ?
    C24 C23' H23C . . 109.0 ?
    C22 C23' H23C . . 109.0 ?
    C24 C23' H23D . . 109.0 ?
    C22 C23' H23D . . 109.0 ?
    H23C C23' H23D . . 107.8 ?
    C23' C24 C25 . . 117.8(2) ?
    C23 C24 C25 . . 114.3(2) ?
    C23' C24 H24A . . 133.1 ?
    C23 C24 H24A . . 108.7 ?
    C25 C24 H24A . . 108.7 ?
    C23 C24 H24B . . 108.7 ?
    C25 C24 H24B . . 108.7 ?
    H24A C24 H24B . . 107.6 ?
    C23' C24 H24C . . 107.9 ?
    C25 C24 H24C . . 107.9 ?
    H24B C24 H24C . . 141.8 ?
    C23' C24 H24D . . 107.9 ?
    C23 C24 H24D . . 137.6 ?
    C25 C24 H24D . . 107.9 ?
    H24C C24 H24D . . 107.2 ?
    C26 C25 C30 . . 119.05(17) ?
    C26 C25 C24 . . 121.30(17) ?
    C30 C25 C24 . . 119.65(16) ?
    C27 C26 C25 . . 121.11(19) ?
    C27 C26 H26 . . 119.4 ?
    C25 C26 H26 . . 119.4 ?
    C26 C27 C28 . . 120.03(17) ?
    C26 C27 H27 . . 120.0 ?
    C28 C27 H27 . . 120.0 ?
    C29 C28 C27 . . 120.02(18) ?
    C29 C28 H28 . . 120.0 ?
    C27 C28 H28 . . 120.0 ?
    C28 C29 C30 . . 120.82(17) ?
    C28 C29 H29 . . 119.6 ?
    C30 C29 H29 . . 119.6 ?
    C29 C30 C25 . . 118.97(15) ?
    C29 C30 C21 . . 120.96(14) ?
    C25 C30 C21 . . 120.07(14) ?
    C21 N21 N22 . . 117.99(13) ?
    C31 N22 N21 . . 118.72(14) ?
    C31 N22 H22 . . 115.9(14) ?
    N21 N22 H22 . . 123.3(14) ?
    N23 C31 N22 . . 115.30(16) ?
    N23 C31 S21 . . 124.95(13) ?
    N22 C31 S21 . . 119.74(13) ?
    C31 N23 C32 . . 123.87(18) ?
    C31 N23 H23 . . 120.0(15) ?
    C32 N23 H23 . . 116.0(15) ?
    N23 C32 H32A . . 109.5 ?
    N23 C32 H32B . . 109.5 ?
    H32A C32 H32B . . 109.5 ?
    N23 C32 H32C . . 109.5 ?
    H32A C32 H32C . . 109.5 ?
    H32B C32 H32C . . 109.5 ?
loop_
    _geom_hbond_atom_site_label_D
    _geom_hbond_atom_site_label_H
    _geom_hbond_atom_site_label_A
    _geom_hbond_site_symmetry_A
    _geom_hbond_distance_DH
    _geom_hbond_distance_HA
    _geom_hbond_distance_DA
    _geom_hbond_angle_DHA
    N3 H3 S21 2_666 0.88(2) 3.03(2) 3.7226(15) 138.0
_iucr_refine_instructions_details
;
TITL Tetralon_Methylthiosemicarbazon at 200 K in p-1 (TMTSC)
CELL 0.71073  10.6234  10.9425  11.0576  73.685  79.152  88.614
ZERR 4.0       0.0006   0.0006   0.0006   0.004   0.004   0.004
LATT  1
SFAC C H N S
UNIT 48 60 12 4
L.S. 10
ACTA
OMIT -11 -3 3
TEMP -73
BOND $H
HTAB
CONF
EQIV $1 -x+1, -y+1, -z+1
HTAB N3 S21_$1
MPLA C1 C2 C3 C4 C5 C6 C7 C8 C9 C10
MPLA N1 N2 C11 N3
MPLA C5 C6 C7 C8 C9 C10
MPLA N1 N2 C11 N3
MPLA C21 C22 C23 C24 C25 C26 C27 C28 C29 C30
MPLA N21 N22 C31 N23
MPLA C25 C26 C27 C28 C29 C30
MPLA N21 N22 C31 N23
WGHT    0.053400    0.282400
FVAR       1.31581
C1    1    0.486715    0.186498    0.589679    11.00000    0.03695    0.04071 =
         0.02924   -0.01017   -0.00353   -0.00370
C2    1    0.566302    0.243570    0.659709    11.00000    0.06018    0.08278 =
         0.03084   -0.01511   -0.00129   -0.03392
PART 1
AFIX  23
H2A   2    0.546491    0.334762    0.646114    10.75000   -1.20000
H2B   2    0.658087    0.238480    0.622925    10.75000   -1.20000
AFIX  23
PART 2
H2C   2    0.599282    0.329209    0.605728    10.25000   -1.20000
H2D   2    0.640615    0.189589    0.677155    10.25000   -1.20000
AFIX   0
PART 1
C3    1    0.543372    0.176929    0.805024    10.75000    0.04883    0.07845 =
         0.03130   -0.01880   -0.00456   -0.01599
AFIX  23
H3A   2    0.578538    0.090459    0.820544    10.75000   -1.20000
H3B   2    0.587808    0.225876    0.848309    10.75000   -1.20000
AFIX   0
C4    1    0.400397    0.167992    0.859319    10.75000    0.05623    0.06882 =
         0.03093   -0.02249    0.00276   -0.01452
AFIX  23
H4A   2    0.363345    0.253633    0.840027    10.75000   -1.20000
H4B   2    0.384352    0.130281    0.953555    10.75000   -1.20000
AFIX   0
PART 2
C3'   1    0.484015    0.254245    0.788815    10.25000    0.10551    0.08096 =
         0.03587   -0.02907    0.00908   -0.04890
AFIX  23
H3C   2    0.539765    0.278735    0.841079    10.25000   -1.20000
H3D   2    0.419595    0.320648    0.771489    10.25000   -1.20000
AFIX   0
C4'   1    0.420348    0.132685    0.857848    10.25000    0.10663    0.06779 =
         0.03142   -0.02314    0.02178   -0.02178
AFIX  23
H4C   2    0.486884    0.069955    0.880500    10.25000   -1.20000
H4D   2    0.368350    0.141123    0.939204    10.25000   -1.20000
AFIX   0
PART 0
C5    1    0.340204    0.082427    0.794740    11.00000    0.04547    0.05310 =
         0.03288   -0.00480   -0.00375   -0.00930
C6    1    0.240211   -0.004224    0.863619    11.00000    0.05310    0.06693 =
         0.03774    0.00255   -0.00027   -0.01575
AFIX  43
H6    2    0.211687   -0.013232    0.952506    11.00000   -1.20000
AFIX   0
C7    1    0.182396   -0.076573    0.805399    11.00000    0.04789    0.05096 =
         0.06150    0.00590   -0.00648   -0.01485
AFIX  43
H7    2    0.115224   -0.135904    0.854192    11.00000   -1.20000
AFIX   0
C8    1    0.221840   -0.063312    0.675146    11.00000    0.04167    0.04101 =
         0.06664   -0.01167   -0.01514   -0.00408
AFIX  43
H8    2    0.180932   -0.112593    0.634512    11.00000   -1.20000
AFIX   0
C9    1    0.320740    0.021767    0.604905    11.00000    0.03550    0.04057 =
         0.04391   -0.01267   -0.00933    0.00262
AFIX  43
H9    2    0.347864    0.030672    0.515868    11.00000   -1.20000
AFIX   0
C10   1    0.381179    0.094840    0.663913    11.00000    0.03429    0.03541 =
         0.03271   -0.00523   -0.00652    0.00052
N1    3    0.504095    0.212702    0.466805    11.00000    0.03766    0.03728 =
         0.02956   -0.00836   -0.00330   -0.00365
N2    3    0.600850    0.298497    0.395631    11.00000    0.04788    0.05084 =
         0.02756   -0.00932   -0.00112   -0.01518
H2    2    0.651748    0.337059    0.431185    11.00000    0.05628
C11   1    0.620687    0.328867    0.265145    11.00000    0.04760    0.04615 =
         0.02908   -0.00879   -0.00208   -0.00227
S1    4    0.738403    0.434928    0.177037    11.00000    0.07627    0.07071 =
         0.03480   -0.00162    0.00124   -0.03027
N3    3    0.543199    0.270779    0.217181    11.00000    0.04606    0.05770 =
         0.02714   -0.01189   -0.00319   -0.00384
H3    2    0.486217    0.214801    0.271532    11.00000    0.05727
C12   1    0.547776    0.290370    0.081343    11.00000    0.06526    0.09325 =
         0.02981   -0.01887   -0.00846   -0.00695
AFIX 127
H12A  2    0.484308    0.233463    0.069340    10.70000   -1.50000
H12B  2    0.633599    0.271854    0.040952    10.70000   -1.50000
H12C  2    0.528519    0.379052    0.041798    10.70000   -1.50000
H12D  2    0.613309    0.356116    0.032053    10.30000   -1.50000
H12E  2    0.464018    0.317725    0.060441    10.30000   -1.50000
H12F  2    0.569098    0.210528    0.059595    10.30000   -1.50000
AFIX   0
C21   1    1.035323    0.721567    0.433224    11.00000    0.03423    0.03743 =
         0.03040   -0.00785   -0.00468   -0.00451
C22   1    0.984589    0.809104    0.322950    11.00000    0.05423    0.04966 =
         0.03166   -0.00787   -0.00680    0.01234
PART 1
AFIX  23
H22A  2    0.979911    0.896267    0.333050    10.50000   -1.20000
H22B  2    0.896762    0.780142    0.323849    10.50000   -1.20000
AFIX  23
PART 2
H22C  2    1.037022    0.889271    0.290546    10.50000   -1.20000
H22D  2    0.895420    0.830486    0.353635    10.50000   -1.20000
AFIX   0
PART 1
C23   1    1.071028    0.811790    0.193325    10.50000    0.04459    0.05457 =
         0.02650   -0.00388   -0.00229   -0.00512
AFIX  23
H23A  2    1.027322    0.858263    0.123068    10.50000   -1.20000
H23B  2    1.151720    0.859579    0.184664    10.50000   -1.20000
AFIX   0
PART 2
C23'  1    0.987030    0.746827    0.209385    10.50000    0.05934    0.06886 =
         0.03277   -0.01565   -0.01522    0.01582
AFIX  23
H23C  2    0.916113    0.682366    0.233845    10.50000   -1.20000
H23D  2    0.972038    0.813561    0.132354    10.50000   -1.20000
AFIX   0
PART 0
C24   1    1.101238    0.689609    0.179034    11.00000    0.09501    0.09945 =
         0.04042   -0.03219   -0.02121    0.03734
PART 1
AFIX  23
H24A  2    1.163849    0.699432    0.098108    10.50000   -1.20000
H24B  2    1.022512    0.648083    0.171333    10.50000   -1.20000
PART 2
AFIX  23
H24C  2    1.166184    0.757779    0.130731    10.50000   -1.20000
H24D  2    1.089105    0.639233    0.120205    10.50000   -1.20000
AFIX   0
PART 0
C25   1    1.155837    0.603846    0.287398    11.00000    0.04145    0.05324 =
         0.04464   -0.02100   -0.00670    0.00160
C26   1    1.238463    0.507761    0.268276    11.00000    0.04783    0.06406 =
         0.06413   -0.03466   -0.00333    0.00303
AFIX  43
H26   2    1.261849    0.496695    0.184846    11.00000   -1.20000
AFIX   0
C27   1    1.286959    0.428407    0.368105    11.00000    0.04230    0.04809 =
         0.08486   -0.02675   -0.00996    0.00603
AFIX  43
H27   2    1.343421    0.363280    0.353274    11.00000   -1.20000
AFIX   0
C28   1    1.253694    0.443327    0.489579    11.00000    0.03905    0.04341 =
         0.06967   -0.00846   -0.01387    0.00157
AFIX  43
H28   2    1.287242    0.388504    0.558485    11.00000   -1.20000
AFIX   0
C29   1    1.171988    0.537497    0.511125    11.00000    0.03609    0.04240 =
         0.04600   -0.00727   -0.00849   -0.00397
AFIX  43
H29   2    1.148846    0.546789    0.595278    11.00000   -1.20000
AFIX   0
C30   1    1.122439    0.619902    0.410594    11.00000    0.02842    0.03804 =
         0.03849   -0.01068   -0.00386   -0.00568
N21   3    1.007172    0.728847    0.549286    11.00000    0.04014    0.04087 =
         0.03310   -0.01175   -0.00653    0.00041
N22   3    0.923256    0.819979    0.574454    11.00000    0.04888    0.04471 =
         0.03155   -0.01227   -0.00578    0.00457
H22   2    0.882795    0.868235    0.517420    11.00000    0.05520
C31   1    0.875502    0.815517    0.699319    11.00000    0.04475    0.04715 =
         0.03585   -0.01721   -0.00163   -0.01189
S21   4    0.760077    0.915233    0.733330    11.00000    0.05510    0.07071 =
         0.05172   -0.03339   -0.00194    0.00339
N23   3    0.927600    0.730862    0.785589    11.00000    0.05553    0.05384 =
         0.03131   -0.01139   -0.00360   -0.00790
H23   2    0.985120    0.683103    0.761630    11.00000    0.05854
C32   1    0.885658    0.706346    0.923530    11.00000    0.07337    0.08177 =
         0.03076   -0.01193   -0.00026   -0.02070
AFIX 137
H32A  2    0.890736    0.785806    0.946983    11.00000   -1.50000
H32B  2    0.941088    0.643704    0.968208    11.00000   -1.50000
H32C  2    0.796901    0.673016    0.948305    11.00000   -1.50000
HKLF 4
REM  Tetralon_Methylthiosemicarbazon at 200 K in p-1 (TMTSC)
REM R1 =  0.0408 for   4111 Fo > 4sig(Fo)  and  0.0529 for all   5125 data
REM    334 parameters refined using      0 restraints
END
WGHT      0.0534      0.2818
REM Highest difference peak  0.416,  deepest hole -0.418,  1-sigma level  0.035
Q1    1   0.6674  0.4817  0.1723  11.00000  0.05    0.42
Q2    1   1.1337  0.6708  0.0933  11.00000  0.05    0.26
Q3    1   1.0187  0.7729  0.3776  11.00000  0.05    0.22
Q4    1   1.1758  0.8193  0.1612  11.00000  0.05    0.21
Q5    1   1.1112  0.6349  0.2366  11.00000  0.05    0.20
Q6    1   1.1278  0.5691  0.4650  11.00000  0.05    0.19
Q7    1   0.3594  0.0540  0.6413  11.00000  0.05    0.18
Q8    1   0.3542  0.0900  0.7197  11.00000  0.05    0.17
Q9    1   0.9612  0.6332  0.2141  11.00000  0.05    0.17
Q10   1   0.4379  0.1460  0.6279  11.00000  0.05    0.16
Q11   1   1.0717  0.6616  0.4243  11.00000  0.05    0.16
Q12   1   1.1456  0.6174  0.3522  11.00000  0.05    0.16
Q13   1   0.8199  0.9333  0.7804  11.00000  0.05    0.16
Q14   1   0.5195  0.2941  0.6509  11.00000  0.05    0.15
Q15   1   0.5409  0.2067  0.6256  11.00000  0.05    0.15
Q16   1   0.6733  0.8869  0.6801  11.00000  0.05    0.14
Q17   1   1.0207  0.8026  0.2651  11.00000  0.05    0.14
Q18   1   1.2569  0.4717  0.3228  11.00000  0.05    0.14
Q19   1   0.9163  0.7924  0.7378  11.00000  0.05    0.14
Q20   1   1.0526  0.7031  0.6052  11.00000  0.05    0.13
;
