# Supplementary material for: N-Methyl-2-(1,2,3,4-tetra­hydro­naph­thalen-1-yl­idene)hydrazinecarbo­thio­amide
Source: Acta Crystallogr Sect E Struct Rep Online. 2014 Feb 15;70(Pt 3):o301–2. doi: 10.1107/S1600536814003079 (PMC3998428; doi:10.1107/S1600536814003079)
Supplement: Supplementary file 2 [file e-70-0o301-Isup2.hkl]

# 
# h,k,l, Fc-squared, Fo-squared, sigma(Fo-squared) and status flag 
# 
data_I
_shelx_title ' Tetralon_Methylthiosemicarbazon at 200 K in p-1 (TMTSC)' 
_shelx_refln_list_code          4 
_shelx_F_calc_maximum       73.66 
_exptl_crystal_F_000       496.00 
_reflns_d_resolution_high  0.7826 
 
loop_ 
 _symmetry_equiv_pos_as_xyz 
 'x, y, z' 
 '-x, -y, -z' 
 
_cell_length_a    10.6234 
_cell_length_b    10.9425 
_cell_length_c    11.0576 
_cell_angle_alpha  73.685 
_cell_angle_beta   79.152 
_cell_angle_gamma  88.614 
 
_shelx_F_squared_multiplier     1.000 
 
loop_ 
 _refln_index_h 
 _refln_index_k 
 _refln_index_l 
 _refln_F_squared_calc 
 _refln_F_squared_meas 
 _refln_F_squared_sigma 
 _refln_observed_status 
   1   0   0       15.74       12.69      2.90 o 
   2   0   0        2.25        9.92      2.14 o 
   3   0   0      314.51      336.59      9.12 o 
   4   0   0     1426.00     1330.49      8.49 o 
   5   0   0        0.34        0.73      1.37 o 
   6   0   0      521.64      449.15      9.16 o 
   7   0   0        1.66        1.06      1.73 o 
   8   0   0      629.05      632.11     21.82 o 
   9   0   0        3.54        4.69      1.78 o 
  10   0   0       32.10       35.87      1.75 o 
  11   0   0        1.63        1.47      1.79 o 
  12   0   0       31.76       37.16      2.25 o 
  13   0   0       12.99       12.06      2.12 o 
 -13   1   0       19.91       16.11      2.43 o 
 -12   1   0        1.55        1.94      1.92 o 
 -11   1   0       70.79       61.93      4.85 o 
 -10   1   0        7.34       10.64      1.68 o 
  -9   1   0       85.29       78.89      1.95 o 
  -8   1   0       75.96       85.86      2.08 o 
  -7   1   0     1277.20     1344.45     72.21 o 
  -6   1   0      156.30      159.15      7.21 o 
  -5   1   0       65.54       77.24      3.09 o 
  -4   1   0     1716.15     1728.90     30.67 o 
  -3   1   0      223.16      219.03      3.10 o 
  -2   1   0     1662.44     1483.46     33.81 o 
  -1   1   0      716.78      748.76      8.38 o 
   0   1   0       74.85       83.97      2.16 o 
   1   1   0      178.17      188.91      3.56 o 
   2   1   0      235.87      197.13      3.42 o 
   3   1   0      523.25      569.65      4.38 o 
   4   1   0     1877.57     1871.76     43.94 o 
   5   1   0      432.68      492.63      6.99 o 
   6   1   0        0.27        1.82      1.39 o 
   7   1   0      118.02      133.94      2.05 o 
   8   1   0       13.53       14.46      1.55 o 
   9   1   0      198.68      203.87      3.38 o 
  10   1   0        3.55        5.06      1.60 o 
  11   1   0       36.61       36.85      2.44 o 
  12   1   0       22.35       17.96      2.00 o 
  13   1   0        2.70        0.66      2.07 o 
 -13   2   0       17.44       17.84      2.13 o 
 -12   2   0        0.67        1.24      1.95 o 
 -11   2   0       10.74       17.42      1.94 o 
 -10   2   0       49.90       48.43      2.03 o 
  -9   2   0      153.24      168.77      4.41 o 
  -8   2   0       13.98       12.80      1.73 o 
  -7   2   0      353.50      384.65     16.45 o 
  -6   2   0       58.59       70.71      2.13 o 
  -5   2   0       67.11       46.55      1.80 o 
  -4   2   0      453.35      383.64     11.23 o 
  -3   2   0      867.11      996.27     20.08 o 
   0   2   0     3075.61     2993.06     51.74 o 
   3   2   0      376.24      392.12      3.23 o 
   4   2   0      587.26      580.14      5.98 o 
   5   2   0       20.01       42.83      1.90 o 
   6   2   0      167.87      157.68      2.15 o 
   7   2   0      265.17      288.70      8.07 o 
   8   2   0        1.84        2.45      1.42 o 
   9   2   0      239.73      245.23      7.94 o 
  10   2   0      145.54      139.41      2.21 o 
  11   2   0        0.75        0.86      1.81 o 
  12   2   0       52.46       60.82      2.35 o 
  13   2   0        7.62        5.00      2.09 o 
 -13   3   0        4.23        2.89      2.07 o 
 -12   3   0       27.72       31.36      2.04 o 
 -11   3   0        2.75        0.53      2.67 o 
 -10   3   0       14.66       14.43      1.85 o 
  -9   3   0      178.41      168.91      5.15 o 
  -8   3   0       67.65       61.89      2.28 o 
  -7   3   0        0.03        1.74      1.59 o 
  -6   3   0       30.87       36.39      1.78 o 
  -5   3   0      740.62      734.66     18.29 o 
  -4   3   0      464.40      469.19     10.08 o 
  -3   3   0      519.85      495.96      7.17 o 
  -1   3   0       46.41       43.14      1.83 o 
   0   3   0       50.68       59.64      1.35 o 
   1   3   0        8.47        7.12      1.37 o 
   3   3   0       75.24       55.91      1.73 o 
   4   3   0      360.51      395.85      3.17 o 
   5   3   0       26.32       29.71      1.56 o 
   6   3   0       13.40       21.33      1.61 o 
   7   3   0        0.13        0.13      1.94 o 
   8   3   0        1.20        2.80      1.53 o 
   9   3   0       14.69       11.55      1.72 o 
  10   3   0       32.44       31.75      1.91 o 
  11   3   0        3.71        3.25      1.91 o 
  12   3   0        6.50        4.18      2.01 o 
 -12   4   0        1.05       -0.81      2.35 o 
 -11   4   0       69.21       91.62      5.19 o 
 -10   4   0        3.33        5.31      1.61 o 
  -9   4   0       57.04       63.48      1.82 o 
  -8   4   0       82.74       90.03      1.97 o 
  -7   4   0       10.36       10.99      1.48 o 
  -6   4   0       13.22       14.10      1.44 o 
  -5   4   0        7.59       12.06      1.43 o 
  -4   4   0      805.78      837.43     15.63 o 
  -3   4   0      884.79      804.41     12.69 o 
  -2   4   0      787.42      737.69     10.54 o 
  -1   4   0       49.28       48.97      1.38 o 
   0   4   0      635.45      659.31      5.94 o 
   1   4   0      171.02      174.28      3.26 o 
   2   4   0      742.36      750.59      3.81 o 
   3   4   0     1452.30     1461.95      4.67 o 
   4   4   0      294.80      316.78      4.57 o 
   5   4   0        8.48        4.61      1.30 o 
   6   4   0       77.49       70.48      1.93 o 
   7   4   0       58.00       44.04      1.81 o 
   8   4   0        8.26       10.08      2.47 o 
   9   4   0        5.49        7.19      1.76 o 
  10   4   0        2.35        2.26      1.59 o 
  11   4   0      120.84      117.48      3.83 o 
  12   4   0        7.17        3.21      2.03 o 
 -12   5   0        0.03       -0.67      1.69 o 
 -11   5   0        9.25        6.82      1.65 o 
 -10   5   0       21.86       22.01      1.69 o 
  -9   5   0       17.13       21.82      1.67 o 
  -8   5   0       28.54       22.69      1.58 o 
  -7   5   0        1.46        1.17      1.56 o 
  -6   5   0      119.05      107.04      2.12 o 
  -5   5   0     1176.60     1158.09     10.83 o 
  -4   5   0      440.90      422.78      5.72 o 
  -3   5   0      115.88      132.21      3.53 o 
  -2   5   0        6.50        7.94      1.33 o 
  -1   5   0       32.14       22.67      1.20 o 
   0   5   0      152.76      162.40      1.79 o 
   1   5   0       63.25       61.45      1.19 o 
   2   5   0      107.17       99.70      3.59 o 
   3   5   0      132.90      156.60      1.96 o 
   4   5   0       98.79       90.63      1.62 o 
   5   5   0      251.66      245.36      2.22 o 
   6   5   0       48.90       55.81      2.09 o 
   7   5   0       90.53      107.47      2.03 o 
   8   5   0       71.58       72.38      1.68 o 
   9   5   0       11.75       10.83      2.45 o 
  10   5   0        0.09       -0.02      1.66 o 
  11   5   0        7.77        8.45      1.78 o 
  12   5   0       23.85       22.42      2.15 o 
 -12   6   0        1.33        0.12      1.92 o 
 -11   6   0        0.01        2.77      1.75 o 
 -10   6   0       26.96       35.63      1.78 o 
  -9   6   0        0.04        0.33      1.73 o 
  -8   6   0        3.61        4.89      1.46 o 
  -7   6   0       16.88       14.96      1.48 o 
  -6   6   0        9.66       13.82      1.49 o 
  -5   6   0        6.97       10.95      1.87 o 
  -4   6   0      323.04      315.15      4.03 o 
  -3   6   0       17.46       15.67      1.45 o 
  -2   6   0      142.71      135.66      1.57 o 
  -1   6   0       31.61       30.88      1.26 o 
   0   6   0      621.41      584.51      5.11 o 
   1   6   0       39.35       46.74      1.29 o 
   2   6   0      874.51      857.76     12.83 o 
   3   6   0       13.03       21.59      1.00 o 
   4   6   0      515.39      546.87     11.50 o 
   5   6   0      140.88      134.96      7.88 o 
   6   6   0       18.29       18.82      1.49 o 
   7   6   0      111.93      111.83      1.75 o 
   8   6   0       80.49       86.59      1.74 o 
   9   6   0        6.64        8.18      1.63 o 
  10   6   0       59.80       66.80      3.00 o 
  11   6   0       18.03       19.00      1.87 o 
 -11   7   0       23.22       22.50      1.91 o 
 -10   7   0       11.05        6.67      1.75 o 
  -9   7   0        2.56        3.96      1.65 o 
  -8   7   0       14.06        8.97      1.47 o 
  -7   7   0      370.38      332.44     12.47 o 
  -6   7   0      179.86      182.77      6.65 o 
  -5   7   0       38.19       34.68      1.49 o 
  -4   7   0       11.96       14.79      2.01 o 
  -3   7   0      427.01      413.31      7.11 o 
  -2   7   0      162.97      177.57      1.64 o 
  -1   7   0        0.39        1.04      1.09 o 
   0   7   0       65.81       57.46      1.80 o 
   1   7   0      114.44      123.87      1.61 o 
   2   7   0       52.80       54.14      1.17 o 
   3   7   0        8.62        9.64      1.09 o 
   4   7   0        8.35        8.63      1.48 o 
   5   7   0        0.16        0.99      1.09 o 
   6   7   0        0.25        1.08      1.38 o 
   7   7   0       63.99       66.58      1.60 o 
   8   7   0        2.80        3.16      1.49 o 
   9   7   0       12.46       11.96      1.58 o 
  10   7   0       84.52       88.18      2.09 o 
  11   7   0        4.23        3.19      2.04 o 
 -10   8   0       18.38       21.20      2.06 o 
  -9   8   0       18.46       21.63      1.81 o 
  -8   8   0       12.17       13.90      1.54 o 
  -7   8   0       48.68       48.55      1.77 o 
  -6   8   0       10.68       12.46      2.18 o 
  -5   8   0       23.30       20.66      1.48 o 
  -4   8   0        5.31        8.17      1.72 o 
  -3   8   0       21.00       21.83      1.30 o 
  -2   8   0      123.34      131.77      2.45 o 
  -1   8   0        5.30        5.40      1.34 o 
   0   8   0      561.79      587.38      2.64 o 
   1   8   0       44.66       39.89      1.58 o 
   2   8   0       30.11       30.18      1.08 o 
   3   8   0        4.91        4.43      1.14 o 
   4   8   0      125.29      120.94      5.49 o 
   5   8   0      135.91      140.02      1.45 o 
   6   8   0       91.19       94.59      2.75 o 
   7   8   0        0.11        0.56      1.17 o 
   8   8   0       42.26       48.43      1.34 o 
   9   8   0      238.08      264.61     11.86 o 
  10   8   0        7.26        6.37      1.69 o 
 -10   9   0        0.19       -1.67      1.67 o 
  -9   9   0       83.61       63.05      1.86 o 
  -8   9   0        7.70        5.59      1.59 o 
  -7   9   0        3.05        2.87      1.51 o 
  -6   9   0        2.31        2.58      1.41 o 
  -5   9   0       26.96       22.54      1.30 o 
  -4   9   0        9.23       10.49      1.14 o 
  -3   9   0       24.89       23.78      1.20 o 
  -2   9   0      249.42      246.63      4.50 o 
  -1   9   0      299.84      301.23      5.42 o 
   0   9   0       27.67       28.57      1.93 o 
   1   9   0       44.00       41.04      1.60 o 
   2   9   0      128.30      120.19      2.43 o 
   3   9   0       15.39       16.50      1.16 o 
   4   9   0       34.61       38.71      1.21 o 
   5   9   0        6.24        5.56      1.14 o 
   6   9   0       28.16       32.46      1.76 o 
   7   9   0        4.29        6.47      1.23 o 
   8   9   0        3.51        3.13      1.26 o 
   9   9   0        4.88        4.05      1.62 o 
  -9  10   0        1.20        1.52      1.66 o 
  -8  10   0       39.61       46.62      1.79 o 
  -7  10   0       18.46       22.15      1.62 o 
  -6  10   0        6.76        7.71      1.31 o 
  -5  10   0        9.94       11.14      1.10 o 
  -4  10   0       18.35       16.39      1.56 o 
  -3  10   0        8.75        8.15      1.25 o 
  -2  10   0       25.40       25.16      2.73 o 
  -1  10   0        8.33        9.15      1.44 o 
   0  10   0       69.22       72.36      2.63 o 
   1  10   0        4.29        3.57      1.15 o 
   2  10   0        3.36        5.22      1.03 o 
   3  10   0        9.98        8.25      1.20 o 
   4  10   0        0.00        0.88      1.17 o 
   5  10   0        6.40        9.41      1.22 o 
   6  10   0       10.53       15.16      1.32 o 
   7  10   0      176.73      190.60      8.37 o 
   8  10   0        6.13        7.12      1.39 o 
  -7  11   0        1.69        0.82      1.42 o 
  -6  11   0        0.51        1.54      1.03 o 
  -5  11   0        0.10        0.31      1.23 o 
  -4  11   0       17.18       16.49      1.34 o 
  -3  11   0        0.06        1.02      1.30 o 
  -2  11   0        0.02        2.97      1.45 o 
  -1  11   0       22.37       19.61      1.12 o 
   0  11   0      258.76      259.93      2.50 o 
   1  11   0       27.00       23.87      1.28 o 
   2  11   0       16.22       13.75      3.27 o 
   3  11   0       21.23       16.64      1.25 o 
   4  11   0       11.00       10.86      1.26 o 
   5  11   0        3.24        4.75      1.24 o 
   6  11   0        0.13       -0.01      1.32 o 
   7  11   0        0.28        0.34      1.34 o 
  -6  12   0       10.32       12.23      1.49 o 
  -5  12   0        0.19        1.02      1.35 o 
  -4  12   0        2.09        4.50      1.37 o 
  -3  12   0       18.01       16.66      1.10 o 
  -2  12   0       11.26       15.44      1.79 o 
  -1  12   0       20.97       19.11      1.58 o 
   0  12   0       10.69       11.48      1.27 o 
   1  12   0       49.49       50.19      1.66 o 
   2  12   0       45.71       42.07      1.62 o 
   3  12   0        0.02        0.14      1.52 o 
   4  12   0        6.08        5.36      1.31 o 
   5  12   0       41.42       41.85      2.43 o 
  -3  13   0        6.51        7.60      2.04 o 
  -2  13   0       33.14       30.80      2.16 o 
  -1  13   0        2.78        3.37      1.64 o 
   0  13   0        1.98        2.97      1.71 o 
   1  13   0       24.97       20.57      1.68 o 
   2  13   0       19.77       16.42      1.72 o 
  -1 -13   1        8.55        8.77      2.39 o 
   0 -13   1        5.31        4.43      1.41 o 
   1 -13   1        7.75        6.17      1.70 o 
   2 -13   1        8.57        6.40      1.73 o 
  -4 -12   1        0.92        1.80      1.43 o 
  -3 -12   1       33.28       29.71      1.70 o 
  -2 -12   1        7.29        5.91      1.78 o 
  -1 -12   1       42.04       39.09      1.66 o 
   0 -12   1       27.99       28.25      1.63 o 
   1 -12   1        7.81        7.25      1.60 o 
   2 -12   1        2.01        1.41      1.94 o 
   3 -12   1        0.17       -0.46      2.73 o 
   4 -12   1        0.67        1.64      1.37 o 
   5 -12   1       40.63       30.91      1.55 o 
  -6 -11   1        4.14        4.37      1.56 o 
  -5 -11   1        0.00        0.89      1.30 o 
  -4 -11   1        4.90        4.74      1.28 o 
  -3 -11   1        0.36        2.63      1.23 o 
  -2 -11   1       30.46       34.52      1.57 o 
  -1 -11   1      109.25      107.00      3.58 o 
   0 -11   1      173.83      168.51      2.31 o 
   1 -11   1       20.47       18.75      2.28 o 
   2 -11   1        5.03        7.09      1.23 o 
   3 -11   1        6.01        5.69      1.29 o 
   4 -11   1       29.77       38.60      2.10 o 
   5 -11   1        5.61        4.53      1.26 o 
   6 -11   1        3.03        2.20      1.15 o 
   7 -11   1        0.02       -0.40      1.43 o 
  -8 -10   1       27.27       26.91      1.45 o 
  -7 -10   1        0.89        0.94      1.29 o 
  -6 -10   1        8.98        8.16      1.26 o 
  -5 -10   1        6.23       10.29      1.24 o 
  -4 -10   1       19.88       19.44      1.28 o 
  -3 -10   1       17.77       22.40      1.30 o 
  -2 -10   1        4.68        6.71      1.40 o 
  -1 -10   1       95.13       94.91      1.70 o 
   0 -10   1        4.81        6.45      1.45 o 
   1 -10   1      117.92      122.92      2.82 o 
   2 -10   1      102.49      105.96      4.04 o 
   3 -10   1      107.56      101.61      4.29 o 
   4 -10   1        3.07        1.76      1.18 o 
   5 -10   1        0.29        1.33      1.26 o 
   6 -10   1        5.37        7.08      1.32 o 
   7 -10   1       18.95       20.28      1.63 o 
   8 -10   1        0.24       -0.76      1.68 o 
   9 -10   1       10.31       13.23      2.29 o 
  -9  -9   1       19.23       19.17      1.95 o 
  -8  -9   1        8.71        9.93      1.34 o 
  -7  -9   1       15.54       16.78      1.28 o 
  -6  -9   1       47.29       43.88      1.33 o 
  -5  -9   1       13.85       18.86      1.36 o 
  -4  -9   1       40.66       37.95      2.15 o 
  -3  -9   1       56.38       60.48      1.25 o 
  -2  -9   1       17.29       13.63      1.17 o 
  -1  -9   1       10.67       13.26      1.20 o 
   0  -9   1       40.42       39.06      1.53 o 
   1  -9   1      406.26      397.96     11.22 o 
   2  -9   1      440.19      480.24      8.66 o 
   3  -9   1       83.28       77.36      1.99 o 
   4  -9   1        0.94        0.04      1.03 o 
   5  -9   1        7.52        7.87      1.15 o 
   6  -9   1       24.87       32.95      1.61 o 
   7  -9   1       10.04       13.55      1.53 o 
   8  -9   1        2.83        2.54      1.56 o 
   9  -9   1       14.52       21.22      1.84 o 
  10  -9   1        4.48        3.64      1.70 o 
 -10  -8   1        3.63        3.67      1.45 o 
  -9  -8   1        5.27        3.14      1.41 o 
  -8  -8   1        0.08        0.84      1.33 o 
  -7  -8   1       13.03       18.36      1.22 o 
  -6  -8   1       16.82       15.42      1.19 o 
  -5  -8   1        1.55        2.07      1.14 o 
  -4  -8   1       15.00       19.70      1.16 o 
  -3  -8   1       32.96       35.10      1.77 o 
  -2  -8   1       21.37       21.67      1.18 o 
  -1  -8   1       17.75       17.05      1.20 o 
   0  -8   1        8.64        8.91      1.43 o 
   1  -8   1      158.60      147.43      3.24 o 
   2  -8   1      168.67      181.12      4.89 o 
   3  -8   1       72.04       76.81      1.40 o 
   4  -8   1       32.47       36.03      1.31 o 
   5  -8   1        0.37        2.79      1.14 o 
   6  -8   1        7.31        6.62      1.42 o 
   7  -8   1       50.36       38.94      1.94 o 
   8  -8   1        0.29       -0.80      1.46 o 
   9  -8   1        4.98        9.26      2.25 o 
  10  -8   1        8.84       10.96      1.67 o 
 -10  -7   1        0.02        1.03      1.77 o 
  -9  -7   1       20.81       23.00      1.32 o 
  -8  -7   1       38.90       39.91      1.27 o 
  -7  -7   1      182.46      184.49      4.13 o 
  -6  -7   1       12.80       13.02      1.15 o 
  -5  -7   1      216.30      219.20      4.37 o 
  -4  -7   1       11.61       16.11      1.12 o 
  -3  -7   1       16.00       15.64      1.13 o 
  -2  -7   1       37.50       43.83      1.98 o 
  -1  -7   1      262.36      233.79      7.85 o 
   0  -7   1       84.59       92.94      2.77 o 
   1  -7   1        3.81        7.57      2.20 o 
   2  -7   1      135.59      135.12      2.73 o 
   3  -7   1      667.63      682.48     10.10 o 
   4  -7   1      683.22      667.59     15.69 o 
   5  -7   1       17.72       21.47      1.48 o 
   6  -7   1        0.00        2.16      1.41 o 
   7  -7   1      107.18      115.76      4.74 o 
   8  -7   1       48.92       37.88      2.82 o 
   9  -7   1        0.27        0.73      1.66 o 
  10  -7   1        1.18        1.76      1.57 o 
  11  -7   1       18.23       24.06      1.76 o 
 -11  -6   1        2.41        1.90      2.04 o 
 -10  -6   1        1.61        4.38      2.70 o 
  -9  -6   1        4.36        4.49      1.51 o 
  -8  -6   1        1.21        2.01      1.44 o 
  -7  -6   1       37.76       39.38      1.54 o 
  -6  -6   1       16.28       20.50      1.86 o 
  -5  -6   1       36.76       35.67      1.23 o 
  -4  -6   1        5.66        7.54      1.28 o 
  -3  -6   1       91.78       97.45      2.78 o 
  -2  -6   1       19.79       21.25      1.14 o 
  -1  -6   1       41.68       47.66      1.25 o 
   0  -6   1      313.48      337.44      8.34 o 
   1  -6   1        8.38        7.14      1.12 o 
   2  -6   1       86.22      100.50      1.41 o 
   3  -6   1      181.57      175.84      2.04 o 
   4  -6   1        2.53        6.37      3.82 o 
   5  -6   1      238.28      238.24      5.28 o 
   6  -6   1       55.04       44.20      1.78 o 
   7  -6   1      170.39      157.50      7.72 o 
   8  -6   1       28.59       25.17      1.53 o 
   9  -6   1       21.63       16.65      1.70 o 
  10  -6   1        5.62        9.45      1.54 o 
  11  -6   1        8.10        8.00      1.77 o 
  12  -6   1       19.38       22.74      1.79 o 
 -11  -5   1       42.60       45.42      2.21 o 
 -10  -5   1       86.94       85.45      2.42 o 
  -9  -5   1       65.40       67.90      1.75 o 
  -8  -5   1       79.64       74.64      1.81 o 
  -7  -5   1       18.51       21.04      1.62 o 
  -6  -5   1      864.96      812.46      3.58 o 
  -5  -5   1        0.08        1.03      1.35 o 
  -4  -5   1      295.94      269.51      4.63 o 
  -3  -5   1      376.97      361.06     13.28 o 
  -2  -5   1     2159.31     2316.42     70.46 o 
  -1  -5   1      152.02      183.78      4.14 o 
   0  -5   1      310.89      291.52      6.39 o 
   1  -5   1       13.87       12.79      0.99 o 
   2  -5   1        0.75        1.84      1.35 o 
   3  -5   1      155.62      130.73      1.98 o 
   4  -5   1      941.03      917.82     30.60 o 
   5  -5   1     1587.28     1608.00     10.05 o 
   6  -5   1       47.35       50.87      2.60 o 
   7  -5   1        6.43        3.33      1.48 o 
   8  -5   1        2.91        2.94      1.42 o 
   9  -5   1        2.40        4.84      1.61 o 
  10  -5   1        4.58        3.40      1.51 o 
  11  -5   1        0.01        0.78      1.70 o 
  12  -5   1        1.59        2.44      1.86 o 
 -12  -4   1        3.03        3.86      2.20 o 
 -11  -4   1        7.12        7.28      1.95 o 
 -10  -4   1       12.23       12.18      1.86 o 
  -9  -4   1       10.80        9.97      1.65 o 
  -8  -4   1        1.85        1.71      1.71 o 
  -7  -4   1        6.29        8.32      1.61 o 
  -6  -4   1        0.38        1.11      1.53 o 
  -5  -4   1       14.86        9.77      1.52 o 
  -4  -4   1      178.57      153.54      1.95 o 
  -3  -4   1      173.85      176.89      2.60 o 
  -2  -4   1       60.89       64.75      1.76 o 
  -1  -4   1      495.80      503.24      4.62 o 
   0  -4   1      209.41      222.26      1.65 o 
   1  -4   1      438.36      464.94      6.40 o 
   2  -4   1      103.12      106.29      1.79 o 
   3  -4   1     1308.35     1335.78     31.60 o 
   4  -4   1      111.47      115.93      1.88 o 
   5  -4   1     1445.10     1398.81     51.10 o 
   6  -4   1      436.83      416.81     10.08 o 
   7  -4   1       99.78      100.87      1.83 o 
   8  -4   1       23.92       15.62      1.54 o 
   9  -4   1      168.65      158.86      2.02 o 
  10  -4   1        0.08        1.55      1.81 o 
  11  -4   1        0.44        0.86      1.64 o 
  12  -4   1        5.70        6.63      1.81 o 
 -12  -3   1       90.44       79.34      5.18 o 
 -11  -3   1       14.39        9.89      1.97 o 
 -10  -3   1       33.02       35.99      1.99 o 
  -9  -3   1        0.06        0.97      1.76 o 
  -8  -3   1      535.25      501.83     10.94 o 
  -7  -3   1      126.95      120.76      2.22 o 
  -6  -3   1      216.39      209.25      4.47 o 
  -5  -3   1       24.67       15.25      1.74 o 
  -3  -3   1     1487.20     1547.48     10.74 o 
  -2  -3   1     1708.02     1724.44     42.33 o 
  -1  -3   1      519.18      519.09      6.98 o 
   0  -3   1     1902.97     1901.06     24.13 o 
   1  -3   1      263.68      226.49      2.43 o 
   2  -3   1     1822.32     1690.92     31.92 o 
   3  -3   1      691.19      741.58     11.22 o 
   4  -3   1     1237.60     1212.39     22.97 o 
   5  -3   1      132.54      130.44      3.14 o 
   6  -3   1      358.67      326.05      2.45 o 
   7  -3   1       10.02       10.40      1.53 o 
   8  -3   1       17.69       13.78      1.49 o 
   9  -3   1       18.67       17.73      1.63 o 
  10  -3   1        0.99        2.47      1.62 o 
  11  -3   1        2.17        2.59      1.70 o 
  12  -3   1        2.55        7.68      1.98 o 
  13  -3   1       15.99       14.29      2.19 o 
 -12  -2   1        0.12        0.69      2.11 o 
 -11  -2   1        1.69        1.52      2.15 o 
 -10  -2   1        6.07        5.26      1.93 o 
  -9  -2   1       86.97       86.30      2.23 o 
  -8  -2   1      101.48      100.46      2.26 o 
  -7  -2   1       12.45       14.22      1.62 o 
  -6  -2   1       68.37       82.03      2.85 o 
  -5  -2   1       12.72       12.70      1.60 o 
  -4  -2   1       32.01       34.42      1.65 o 
  -3  -2   1       61.69       74.92      1.93 o 
  -2  -2   1       15.67       23.26      2.03 o 
  -1  -2   1     1094.98     1078.17     37.69 o 
   0  -2   1      184.08      165.32      2.42 o 
   2  -2   1       26.67       17.03      1.76 o 
   3  -2   1     3366.01     3282.44     19.23 o 
   4  -2   1     2047.46     2068.95     36.64 o 
   5  -2   1      102.72       90.17      3.66 o 
   6  -2   1       33.80       32.72      1.93 o 
   7  -2   1       92.90       92.72      1.85 o 
   8  -2   1       60.85       56.24      2.79 o 
   9  -2   1        8.48        8.28      2.64 o 
  10  -2   1        0.81        2.89      2.51 o 
  11  -2   1      178.83      193.73      2.71 o 
  12  -2   1       37.18       30.61      1.89 o 
  13  -2   1       15.85       12.46      2.10 o 
 -13  -1   1        0.15        0.34      2.27 o 
 -12  -1   1        0.12        1.26      2.26 o 
 -11  -1   1       12.90       16.91      2.08 o 
 -10  -1   1      150.39      134.23      2.99 o 
  -9  -1   1       11.07       11.15      1.80 o 
  -8  -1   1        4.67        4.38      1.86 o 
  -7  -1   1      132.59      126.47      2.35 o 
  -6  -1   1      924.99     1020.72      6.48 o 
  -5  -1   1     1636.05     1627.06     39.99 o 
  -4  -1   1       85.07       93.73      2.34 o 
  -3  -1   1     2443.04     2453.72     13.19 o 
  -1  -1   1       84.64       68.50      2.19 o 
   0  -1   1      922.59      965.19     31.22 o 
   1  -1   1      678.76      682.48      8.27 o 
   2  -1   1     2141.88     2020.98      7.32 o 
   3  -1   1       30.46       30.77      2.11 o 
   4  -1   1        3.61        3.41      1.63 o 
   5  -1   1      910.03      851.85     32.08 o 
   6  -1   1        0.34        1.15      1.78 o 
   7  -1   1      199.02      199.62     10.08 o 
   8  -1   1      112.78      106.78      4.42 o 
   9  -1   1       71.44       77.21      4.14 o 
  10  -1   1       20.74       17.02      1.85 o 
  11  -1   1       84.90       93.88      2.20 o 
  12  -1   1        0.00       -0.36      1.90 o 
  13  -1   1        0.91        0.35      2.03 o 
 -13   0   1        5.59        0.29      2.52 o 
 -12   0   1       24.89       19.73      2.51 o 
 -11   0   1        4.01        4.82      2.17 o 
 -10   0   1        0.19        0.19      1.77 o 
  -9   0   1       18.94       17.32      1.83 o 
  -8   0   1      162.02      158.67      4.88 o 
  -7   0   1       73.86       71.70      2.24 o 
  -6   0   1      877.61      921.23     24.05 o 
  -5   0   1      109.00      100.03      2.50 o 
  -4   0   1       29.71       13.30      2.10 o 
  -3   0   1        1.12        1.88      2.29 o 
   1   0   1       73.76       88.46      2.57 o 
   3   0   1      533.10      512.03     23.70 o 
   4   0   1      736.68      735.28     32.83 o 
   5   0   1      184.00      179.19     11.25 o 
   6   0   1       22.71       16.33      2.14 o 
   7   0   1      104.50      104.49      1.98 o 
   8   0   1        6.79        8.98      1.79 o 
   9   0   1       36.53       38.93      1.78 o 
  10   0   1      154.16      155.96      5.51 o 
  11   0   1      139.01      129.31      5.78 o 
  12   0   1        0.01        0.79      1.68 o 
  13   0   1       11.86       13.68      2.11 o 
 -13   1   1        4.40        0.36      2.52 o 
 -12   1   1        4.20        4.08      2.28 o 
 -11   1   1        0.01        0.29      1.98 o 
 -10   1   1       20.08       22.40      1.90 o 
  -9   1   1       15.53       14.28      1.94 o 
  -8   1   1       14.53       16.85      2.05 o 
  -7   1   1        0.04        2.41      1.70 o 
  -6   1   1      562.12      580.27      5.85 o 
  -5   1   1      917.32      962.40     44.35 o 
  -4   1   1      429.40      386.32     10.02 o 
  -3   1   1       38.91       39.43      2.73 o 
  -2   1   1      165.78      203.83      4.64 o 
  -1   1   1       58.91       46.65      3.02 o 
   0   1   1      165.33      196.54      3.81 o 
   1   1   1     1002.10     1043.27      7.62 o 
   2   1   1      655.77      661.96      4.65 o 
   3   1   1        0.20        0.20      1.94 o 
   4   1   1      179.35      187.37      6.99 o 
   5   1   1       10.13        8.96      1.46 o 
   6   1   1      229.02      213.70      4.54 o 
   7   1   1      852.93      800.00      6.68 o 
   8   1   1      211.02      204.40      3.06 o 
   9   1   1       65.34       73.09      2.42 o 
  10   1   1       20.67       22.71      1.86 o 
  11   1   1        1.33        3.16      1.79 o 
  12   1   1        1.25        2.44      1.87 o 
  13   1   1       17.15       18.93      1.92 o 
 -13   2   1        2.19       -0.03      2.54 o 
 -12   2   1        0.33       -0.21      2.27 o 
 -11   2   1       14.51       13.24      1.94 o 
 -10   2   1       55.08       51.47      2.03 o 
  -9   2   1       15.76       12.91      1.89 o 
  -8   2   1       86.17       92.07      2.30 o 
  -7   2   1        1.26        2.66      1.75 o 
  -6   2   1       42.95       43.50      2.00 o 
  -5   2   1      546.58      556.78      5.26 o 
  -4   2   1        3.63        3.32      1.47 o 
  -3   2   1      232.17      242.73      6.27 o 
  -2   2   1       45.85       79.17      2.48 o 
   0   2   1      795.41      816.47      7.50 o 
   1   2   1      424.87      415.15      3.78 o 
   4   2   1     1810.59     1875.49     18.32 o 
   5   2   1       54.42       52.76      2.70 o 
   6   2   1       21.19       25.17      1.63 o 
   7   2   1       20.47       22.89      1.69 o 
   8   2   1       26.11       23.69      1.49 o 
   9   2   1      305.53      295.57      4.78 o 
  10   2   1       52.51       51.20      1.69 o 
  11   2   1       10.62        6.74      1.86 o 
  12   2   1        1.90        2.02      1.58 o 
  13   2   1       11.58        9.94      1.89 o 
 -12   3   1        3.96        2.40      2.29 o 
 -11   3   1       17.65       20.22      2.13 o 
 -10   3   1        2.33        3.94      2.55 o 
  -9   3   1       56.58       51.41      2.06 o 
  -8   3   1       37.93       37.94      1.82 o 
  -7   3   1        0.22        1.90      1.61 o 
  -6   3   1      126.56      102.38      2.20 o 
  -5   3   1     1670.44     1826.12     72.79 o 
  -4   3   1     1700.66     1817.88     61.74 o 
  -3   3   1      163.66      149.72      5.06 o 
  -1   3   1     2033.48     2052.30     21.75 o 
   0   3   1        3.59        8.20      1.66 o 
   1   3   1     1914.00     1883.59     11.72 o 
   2   3   1      844.27      798.28      4.00 o 
   3   3   1     1840.55     1958.41      5.64 o 
   4   3   1     1121.92     1050.27     10.80 o 
   5   3   1        1.23        0.42      1.63 o 
   6   3   1      650.27      669.52      8.57 o 
   7   3   1      380.46      349.71     13.75 o 
   8   3   1       22.27       16.91      1.73 o 
   9   3   1        0.37       -0.16      1.42 o 
  10   3   1       13.79       19.19      1.62 o 
  11   3   1        3.10        3.94      1.63 o 
  12   3   1        1.25        1.20      1.72 o 
  13   3   1        6.28        5.82      2.10 o 
 -12   4   1       13.31       10.90      2.02 o 
 -11   4   1       19.87       15.34      2.79 o 
 -10   4   1       12.81       14.36      1.90 o 
  -9   4   1       15.05       11.11      1.62 o 
  -8   4   1        7.74       10.76      1.81 o 
  -7   4   1       17.27       24.68      1.89 o 
  -6   4   1        5.76        7.98      1.41 o 
  -5   4   1      388.63      342.80     17.24 o 
  -4   4   1        0.28        1.04      1.60 o 
  -3   4   1      181.71      219.82      6.57 o 
  -2   4   1      688.49      724.66      3.58 o 
  -1   4   1      467.49      420.73      5.24 o 
   0   4   1     1177.88     1198.96     17.89 o 
   1   4   1       23.88       27.49      1.56 o 
   2   4   1      710.56      693.69      5.17 o 
   3   4   1       25.60       21.21      1.47 o 
   4   4   1     1757.27     1790.67     25.03 o 
   5   4   1     2681.89     2873.94      8.06 o 
   6   4   1      318.68      342.70      3.20 o 
   7   4   1      337.61      322.67      5.51 o 
   8   4   1        2.58        4.40      1.57 o 
   9   4   1        0.88        2.48      1.99 o 
  10   4   1        0.04        2.39      1.89 o 
  11   4   1        3.19        2.10      1.69 o 
  12   4   1       45.11       38.80      2.39 o 
 -12   5   1        0.01        1.73      2.00 o 
 -11   5   1       12.57       13.95      2.00 o 
 -10   5   1       47.20       45.89      2.03 o 
  -9   5   1       45.44       61.98      1.84 o 
  -8   5   1        2.90        3.95      1.46 o 
  -7   5   1      310.91      308.36     13.27 o 
  -6   5   1       32.51       33.03      1.56 o 
  -5   5   1        5.54        8.27      1.42 o 
  -4   5   1      798.97      787.12     17.16 o 
  -3   5   1     5425.71     5775.99     12.02 o 
  -2   5   1       67.77       72.95      1.70 o 
  -1   5   1      227.61      210.92      2.98 o 
   0   5   1     2309.22     2385.07      5.48 o 
   1   5   1      227.54      184.91      2.82 o 
   2   5   1        0.08       -1.02      1.30 o 
   3   5   1      554.52      494.28     10.20 o 
   4   5   1       48.03       35.72      1.45 o 
   5   5   1     3206.79     3235.78     16.53 o 
   6   5   1       14.74       17.60      1.46 o 
   7   5   1      351.31      350.31     11.30 o 
   8   5   1       14.18       12.22      1.55 o 
   9   5   1       52.25       54.37      1.61 o 
  10   5   1       15.44       14.26      1.54 o 
  11   5   1       42.28       48.56      2.31 o 
  12   5   1        7.20       11.21      1.66 o 
 -12   6   1        4.91        3.79      2.10 o 
 -11   6   1        6.48        3.89      2.05 o 
 -10   6   1        9.36        9.00      1.71 o 
  -9   6   1        0.75        1.45      1.74 o 
  -8   6   1        7.54        8.93      1.67 o 
  -7   6   1       46.75       41.96      1.72 o 
  -6   6   1      163.65      153.93      2.00 o 
  -5   6   1       17.66       20.89      1.59 o 
  -4   6   1       36.53       35.76      1.46 o 
  -3   6   1        0.14        1.06      1.35 o 
  -2   6   1        3.66        5.16      1.12 o 
  -1   6   1        2.56        1.72      1.15 o 
   0   6   1      663.59      737.68      3.13 o 
   1   6   1        0.00       -0.26      1.11 o 
   2   6   1        0.01        0.22      1.08 o 
   3   6   1      280.75      274.21      3.60 o 
   4   6   1      114.54      114.18      1.72 o 
   5   6   1        1.98        4.73      1.37 o 
   6   6   1       43.80       50.16      1.52 o 
   7   6   1      212.42      207.14      4.74 o 
   8   6   1       97.38       91.99      1.85 o 
   9   6   1       27.06       21.66      1.52 o 
  10   6   1        2.82        4.51      1.51 o 
  11   6   1        4.82        5.90      1.82 o 
  12   6   1       21.05       20.23      1.96 o 
 -11   7   1        3.63        5.12      1.66 o 
 -10   7   1       24.84       31.29      2.06 o 
  -9   7   1        3.07        4.68      1.65 o 
  -8   7   1       42.81       48.74      1.77 o 
  -7   7   1        1.29        0.31      1.66 o 
  -6   7   1        7.00        4.32      1.47 o 
  -5   7   1      740.64      735.20      9.16 o 
  -4   7   1      158.41      164.39      2.59 o 
  -3   7   1       41.09       48.82      1.32 o 
  -2   7   1        9.22        9.02      1.24 o 
  -1   7   1      601.47      628.92      6.25 o 
   0   7   1       14.05       11.98      1.94 o 
   1   7   1      110.48      112.48      1.88 o 
   2   7   1        4.72       11.59      1.04 o 
   3   7   1      648.06      675.13     16.77 o 
   4   7   1      432.62      393.42     14.00 o 
   5   7   1      200.35      184.94      2.68 o 
   6   7   1      331.93      346.89      8.25 o 
   7   7   1      410.08      419.46      8.18 o 
   8   7   1        1.29        1.11      1.44 o 
   9   7   1      167.51      159.52      3.12 o 
  10   7   1       16.34       13.80      2.22 o 
  11   7   1       25.19       29.62      1.78 o 
 -10   8   1        0.10        1.02      1.77 o 
  -9   8   1        0.54        1.87      1.55 o 
  -8   8   1       73.82       73.26      1.76 o 
  -7   8   1       60.88       65.20      1.76 o 
  -6   8   1       65.14       68.08      1.76 o 
  -5   8   1        8.50        5.61      1.44 o 
  -4   8   1       50.50       46.67      1.33 o 
  -3   8   1       36.50       40.65      1.33 o 
  -2   8   1      129.54      131.52      4.43 o 
  -1   8   1       12.19       12.24      1.38 o 
   0   8   1       46.51       44.12      1.62 o 
   1   8   1       59.54       69.52      1.32 o 
   2   8   1       27.38       33.47      2.45 o 
   3   8   1       66.86       62.53      1.31 o 
   4   8   1      101.29      101.95      2.31 o 
   5   8   1        0.18        1.38      1.13 o 
   6   8   1       62.99       58.90      3.62 o 
   7   8   1        2.18        3.40      1.40 o 
   8   8   1       30.76       26.58      1.59 o 
   9   8   1       60.70       50.42      4.16 o 
  10   8   1        0.73        3.21      1.64 o 
 -10   9   1        4.19        5.21      1.74 o 
  -9   9   1       11.52       11.45      1.83 o 
  -8   9   1        6.95       20.56      1.63 o 
  -7   9   1       22.07       18.49      1.56 o 
  -6   9   1       72.24       81.09      1.64 o 
  -5   9   1       58.88       61.68      1.39 o 
  -4   9   1        5.85        6.91      1.27 o 
  -3   9   1        0.56        0.16      1.18 o 
  -2   9   1      103.85      110.33      2.90 o 
  -1   9   1       34.91       34.95      1.50 o 
   0   9   1      180.21      178.61      4.41 o 
   1   9   1      214.58      242.53      2.01 o 
   2   9   1      145.53      151.35      2.76 o 
   3   9   1        0.45        1.68      1.13 o 
   4   9   1      271.62      274.23      8.59 o 
   5   9   1        0.29        1.46      1.17 o 
   6   9   1       78.97       83.78      5.60 o 
   7   9   1        4.35        5.30      1.22 o 
   8   9   1       50.48       46.90      1.49 o 
   9   9   1       43.46       38.17      1.76 o 
  -9  10   1       29.64       23.22      1.92 o 
  -8  10   1       58.02       54.99      1.81 o 
  -7  10   1       14.43       13.58      1.62 o 
  -6  10   1       27.82       29.95      1.44 o 
  -5  10   1       20.97       22.54      1.58 o 
  -4  10   1        5.65        6.45      1.28 o 
  -3  10   1       46.13       46.56      1.34 o 
  -2  10   1        0.84       -0.23      1.65 o 
  -1  10   1       57.06       56.27      2.35 o 
   0  10   1        5.87        5.28      1.43 o 
   1  10   1       58.88       57.38      1.57 o 
   2  10   1      108.69      110.94      1.48 o 
   3  10   1       15.94       15.66      1.20 o 
   4  10   1       11.93       13.22      1.19 o 
   5  10   1        0.00        0.08      0.89 o 
   6  10   1        1.13        3.22      1.21 o 
   7  10   1        3.20        2.89      1.23 o 
   8  10   1       15.22       23.55      1.40 o 
   9  10   1       39.00       40.37      2.15 o 
  -8  11   1        0.11        0.70      1.46 o 
  -7  11   1       27.72       27.22      1.58 o 
  -6  11   1        5.19        6.32      1.36 o 
  -5  11   1        2.79        3.31      1.38 o 
  -4  11   1       10.36       13.96      1.13 o 
  -3  11   1        6.24        9.41      1.45 o 
  -2  11   1        6.90        8.19      1.46 o 
  -1  11   1        2.33        0.67      1.20 o 
   0  11   1       11.83       14.16      1.23 o 
   1  11   1       43.19       51.71      1.39 o 
   2  11   1      336.90      342.11      3.71 o 
   3  11   1        1.82        2.66      1.28 o 
   4  11   1        3.27        6.12      1.10 o 
   5  11   1       21.40       19.33      1.29 o 
   6  11   1        9.84       11.44      1.30 o 
   7  11   1       25.09       27.62      2.04 o 
  -6  12   1       23.41       21.25      4.27 o 
  -5  12   1       47.38       41.24      2.38 o 
  -4  12   1        0.28        0.81      1.56 o 
  -3  12   1        4.88        6.28      1.50 o 
  -2  12   1       22.08       19.54      1.28 o 
  -1  12   1       49.86       50.18      2.01 o 
   0  12   1        2.90        3.61      1.53 o 
   1  12   1       11.03       12.57      1.71 o 
   2  12   1        1.01        2.97      1.50 o 
   3  12   1        0.65        1.84      1.52 o 
   4  12   1        0.33        1.94      1.06 o 
   5  12   1        2.33        1.15      1.30 o 
   6  12   1       22.29       23.66      2.30 o 
  -4  13   1        0.56        1.35      1.64 o 
  -3  13   1        0.17        0.62      1.99 o 
  -2  13   1        1.11       -0.66      1.63 o 
  -1  13   1        5.43        4.71      2.24 o 
   0  13   1       25.02       24.74      1.64 o 
   1  13   1        0.01        2.71      1.64 o 
   2  13   1        7.71        6.31      1.61 o 
   3  13   1       54.34       52.82      1.89 o 
  -3 -12   2       44.71       36.83      4.11 o 
  -2 -12   2       11.19       11.98      1.65 o 
  -1 -12   2       17.12       18.34      1.74 o 
   0 -12   2       20.92       18.00      1.65 o 
   1 -12   2        0.14        1.32      1.61 o 
   2 -12   2        0.10        0.94      1.41 o 
   3 -12   2        0.05        1.15      1.31 o 
   4 -12   2        0.47        1.84      1.30 o 
   5 -12   2        3.30        3.88      1.10 o 
  -5 -11   2        4.42        4.44      1.33 o 
  -4 -11   2       19.69       21.36      1.36 o 
  -3 -11   2        4.99        6.51      1.28 o 
  -2 -11   2        1.22        1.54      1.49 o 
  -1 -11   2       22.71       21.41      1.60 o 
   0 -11   2        3.20        6.03      1.50 o 
   1 -11   2       15.46       16.47      1.67 o 
   2 -11   2        6.93        8.99      1.26 o 
   3 -11   2        3.85        4.81      1.13 o 
   4 -11   2        3.56        2.20      1.26 o 
   5 -11   2        0.43        1.54      1.31 o 
   6 -11   2        2.39        4.10      1.43 o 
   7 -11   2        2.39        4.39      1.53 o 
  -7 -10   2        3.53        5.37      1.38 o 
  -6 -10   2       46.63       44.37      3.44 o 
  -5 -10   2        3.57        4.91      1.33 o 
  -4 -10   2        0.17        2.03      1.22 o 
  -3 -10   2       54.43       53.28      3.30 o 
  -2 -10   2       33.01       33.41      1.57 o 
  -1 -10   2       79.81       78.68      3.06 o 
   0 -10   2        1.01        0.39      1.46 o 
   1 -10   2        4.23        4.42      1.46 o 
   2 -10   2       24.34       22.41      1.10 o 
   3 -10   2        1.13        1.52      1.67 o 
   4 -10   2        9.74        8.76      1.20 o 
   5 -10   2        4.10        3.13      1.20 o 
   6 -10   2        1.61        1.64      1.24 o 
   7 -10   2       15.12       16.30      1.33 o 
   8 -10   2        6.85        6.78      1.70 o 
  -8  -9   2       16.24       18.15      1.49 o 
  -7  -9   2        8.97        8.82      1.32 o 
  -6  -9   2        0.41        1.39      1.22 o 
  -5  -9   2      146.70      136.81      4.20 o 
  -4  -9   2       24.74       25.40      1.22 o 
  -3  -9   2       16.97       21.07      1.22 o 
  -2  -9   2       32.61       29.94      2.06 o 
  -1  -9   2       46.10       50.47      2.78 o 
   0  -9   2       17.35       17.56      1.24 o 
   1  -9   2        0.65        1.17      1.02 o 
   2  -9   2      152.70      152.37      3.31 o 
   3  -9   2      346.09      354.45      9.28 o 
   4  -9   2        1.65        3.50      1.16 o 
   5  -9   2        0.12        1.88      1.24 o 
   6  -9   2        8.22        6.56      1.46 o 
   7  -9   2       35.84       31.06      1.60 o 
   8  -9   2       31.50       36.23      2.48 o 
   9  -9   2       15.89        6.04      1.63 o 
  -9  -8   2        1.53        0.97      1.34 o 
  -8  -8   2       83.47       81.16      3.66 o 
  -7  -8   2        0.69        1.51      1.05 o 
  -6  -8   2        5.06        2.87      1.17 o 
  -5  -8   2        9.13        6.86      1.13 o 
  -4  -8   2      250.03      253.19      1.90 o 
  -3  -8   2        4.48        8.61      1.13 o 
  -2  -8   2       84.42       87.97      2.02 o 
  -1  -8   2        2.46        3.17      1.15 o 
   0  -8   2       89.11       89.85      1.24 o 
   1  -8   2       79.40       81.15      1.35 o 
   2  -8   2       36.68       30.57      1.25 o 
   3  -8   2       10.41        8.81      1.27 o 
   4  -8   2       65.78       59.41      1.96 o 
   5  -8   2       17.92       18.66      1.20 o 
   6  -8   2        2.84        2.39      1.45 o 
   7  -8   2        0.56        1.25      1.70 o 
   8  -8   2       15.88       12.70      1.56 o 
   9  -8   2       85.16       82.76      1.83 o 
  10  -8   2        0.34        0.70      1.61 o 
 -10  -7   2       10.10        8.09      1.49 o 
  -9  -7   2        5.23        3.92      1.49 o 
  -8  -7   2       17.10       17.68      1.27 o 
  -7  -7   2       50.38       47.60      1.30 o 
  -6  -7   2       13.47       13.60      1.17 o 
  -5  -7   2      183.65      184.20      4.77 o 
  -4  -7   2       10.73       16.33      1.17 o 
  -3  -7   2      497.01      522.56     14.12 o 
  -2  -7   2       16.86       18.28      1.13 o 
  -1  -7   2      105.80      103.35      1.75 o 
   0  -7   2        8.45        8.96      1.16 o 
   1  -7   2      359.96      346.03      6.55 o 
   2  -7   2      410.75      413.75      8.33 o 
   3  -7   2        5.38        5.91      1.16 o 
   4  -7   2      635.83      601.00     15.45 o 
   5  -7   2      899.51      890.05      4.21 o 
   6  -7   2      111.72      125.62      1.57 o 
   7  -7   2       45.53       42.09      1.51 o 
   8  -7   2        3.22       -0.22      1.40 o 
   9  -7   2      129.56      133.19      1.89 o 
  10  -7   2       14.05       10.87      1.61 o 
  11  -7   2        0.03        0.90      1.81 o 
 -10  -6   2        0.77       -0.79      1.79 o 
  -9  -6   2       49.50       49.09      1.54 o 
  -8  -6   2        1.82        0.57      1.01 o 
  -7  -6   2        7.80       10.70      1.23 o 
  -6  -6   2      201.23      191.35      3.03 o 
  -5  -6   2      134.55      141.69      2.31 o 
  -4  -6   2        7.23        7.37      1.15 o 
  -3  -6   2      265.20      257.19      6.25 o 
  -2  -6   2      423.37      432.96      6.23 o 
  -1  -6   2       52.17       46.91      1.23 o 
   0  -6   2      317.17      303.96      2.29 o 
   1  -6   2      204.50      201.32      2.21 o 
   2  -6   2       23.18       21.64      1.17 o 
   3  -6   2       67.59       63.35      1.60 o 
   4  -6   2        9.68        9.33      1.44 o 
   5  -6   2       11.39       16.08      2.34 o 
   6  -6   2      301.98      290.73      7.59 o 
   7  -6   2        3.75        9.14      1.48 o 
   8  -6   2        0.26       -0.28      1.58 o 
   9  -6   2       13.17       15.93      1.54 o 
  10  -6   2        4.09        6.41      1.70 o 
  11  -6   2        6.77        6.85      1.62 o 
  12  -6   2        0.23        1.63      1.70 o 
 -11  -5   2        0.42        0.51      2.16 o 
 -10  -5   2       27.42       28.51      2.05 o 
  -9  -5   2       11.60       13.19      1.90 o 
  -8  -5   2       51.45       49.59      1.86 o 
  -7  -5   2      161.44      150.28      2.11 o 
  -6  -5   2       42.38       38.96      1.33 o 
  -5  -5   2       50.94       48.01      1.54 o 
  -4  -5   2      103.63       95.81      4.42 o 
  -3  -5   2       62.43       50.62      1.93 o 
  -2  -5   2      155.29      162.76      1.91 o 
  -1  -5   2     1506.79     1643.79     19.82 o 
   0  -5   2     1079.74     1113.89     23.44 o 
   1  -5   2        0.87        0.87      0.97 o 
   2  -5   2       81.04       73.95      2.63 o 
   3  -5   2       78.43       75.40      1.61 o 
   4  -5   2        2.44        3.41      1.44 o 
   5  -5   2       70.01       58.60      3.40 o 
   6  -5   2      630.88      573.44      3.48 o 
   7  -5   2     1315.40     1313.17     40.36 o 
   8  -5   2       11.05       10.38      1.48 o 
   9  -5   2        2.72        2.43      1.60 o 
  10  -5   2       12.67       13.68      1.67 o 
  11  -5   2        0.23        1.02      1.69 o 
  12  -5   2        6.19        3.59      1.85 o 
 -11  -4   2       33.12       32.58      2.44 o 
 -10  -4   2        3.00        3.87      2.04 o 
  -9  -4   2        0.73        2.66      1.79 o 
  -8  -4   2       34.46       34.65      2.40 o 
  -7  -4   2      145.84      163.37      2.38 o 
  -6  -4   2       95.50       94.60      7.34 o 
  -5  -4   2      219.50      212.78      2.45 o 
  -4  -4   2       23.72       35.43      1.24 o 
  -3  -4   2      283.59      249.91      5.66 o 
  -2  -4   2       66.34       66.93      1.31 o 
  -1  -4   2      989.52      998.07     19.68 o 
   0  -4   2      204.86      217.09      1.96 o 
   1  -4   2      543.91      508.09      8.47 o 
   2  -4   2        4.42        1.40      1.49 o 
   3  -4   2       98.08       89.37      1.72 o 
   4  -4   2      958.98      972.46     21.36 o 
   5  -4   2      145.74      135.38      5.31 o 
   6  -4   2      178.11      170.33      3.13 o 
   7  -4   2       92.04       85.11      4.61 o 
   8  -4   2       14.65       14.31      1.54 o 
   9  -4   2      100.60      110.59      2.71 o 
  10  -4   2        4.25        4.70      1.47 o 
  11  -4   2       54.96       69.57      1.97 o 
  12  -4   2        6.07        4.73      1.66 o 
 -12  -3   2       10.11        0.53      2.46 o 
 -11  -3   2        2.05        2.14      2.26 o 
 -10  -3   2       23.92       19.37      2.13 o 
  -9  -3   2       40.20       32.60      1.95 o 
  -8  -3   2       37.33       38.17      1.98 o 
  -7  -3   2        1.08        1.23      1.76 o 
  -6  -3   2       32.07       33.54      1.84 o 
  -5  -3   2       39.69       40.88      1.88 o 
  -4  -3   2        5.03        2.28      1.48 o 
  -3  -3   2      545.30      657.58      9.74 o 
  -2  -3   2     1046.11     1113.37     29.07 o 
  -1  -3   2      778.12      862.34     16.80 o 
   0  -3   2       98.03      101.41      2.12 o 
   1  -3   2        0.36        1.17      1.06 o 
   2  -3   2       20.28       24.28      1.36 o 
   3  -3   2       30.66       25.25      1.56 o 
   4  -3   2       31.81       35.51      1.55 o 
   5  -3   2      255.40      242.26      5.16 o 
   6  -3   2        0.10        3.12      1.40 o 
   7  -3   2      721.47      690.46      6.91 o 
   8  -3   2      402.26      402.64      2.59 o 
   9  -3   2      103.84      108.61      1.96 o 
  10  -3   2        0.01        1.01      1.69 o 
  11  -3   2        4.33        3.04      1.69 o 
  12  -3   2        4.91        4.81      2.79 o 
  13  -3   2        0.22        1.36      1.89 o 
 -12  -2   2       14.99       -0.10      3.11 o 
 -11  -2   2        8.11        8.44      2.35 o 
 -10  -2   2      153.89      147.71      3.61 o 
  -9  -2   2        3.77        5.02      2.08 o 
  -8  -2   2      263.91      267.37      3.21 o 
  -7  -2   2        0.09        1.05      1.86 o 
  -6  -2   2      264.82      250.55      4.49 o 
  -5  -2   2       34.03       30.66      1.80 o 
  -4  -2   2     1099.12     1066.31     11.55 o 
  -3  -2   2       61.87       68.47      1.87 o 
  -2  -2   2       37.11       26.87      1.14 o 
  -1  -2   2       18.11       14.35      1.13 o 
   0  -2   2     1885.82     1973.01     33.38 o 
   1  -2   2      448.20      428.94      3.21 o 
   2  -2   2     3440.63     3335.99     14.88 o 
   3  -2   2      478.53      429.42      7.42 o 
   4  -2   2      727.49      634.36      9.93 o 
   5  -2   2       27.08       31.97      1.56 o 
   6  -2   2      168.01      163.70      8.87 o 
   7  -2   2      107.56      123.23      4.34 o 
   8  -2   2      101.75       96.84      3.52 o 
   9  -2   2      181.50      206.56     12.80 o 
  10  -2   2        0.11        1.88      1.61 o 
  11  -2   2      124.87      125.83      2.85 o 
  12  -2   2        0.15        0.77      1.72 o 
  13  -2   2        3.42        1.43      2.03 o 
 -11  -1   2       38.86       37.17      2.92 o 
 -10  -1   2        8.35        9.76      2.38 o 
  -9  -1   2       12.15       14.83      2.37 o 
  -8  -1   2       15.15       14.89      2.31 o 
  -7  -1   2       67.84       64.18      2.49 o 
  -6  -1   2       14.39       19.30      2.04 o 
  -5  -1   2      170.71      217.67      4.62 o 
  -4  -1   2      841.62      983.11      6.26 o 
  -3  -1   2      545.56      503.72      4.67 o 
  -2  -1   2      117.26      127.03      3.40 o 
  -1  -1   2       17.96       18.92      1.41 o 
   0  -1   2      665.93      669.07     17.01 o 
   1  -1   2      716.96      755.63      4.61 o 
   2  -1   2     1232.84     1220.52     29.26 o 
   3  -1   2      221.88      217.93      2.60 o 
   4  -1   2      242.09      235.85      2.53 o 
   5  -1   2      895.76      873.85     36.76 o 
   6  -1   2       15.42       17.59      1.46 o 
   7  -1   2       35.78       32.33      1.55 o 
   8  -1   2      125.64      114.79      4.08 o 
   9  -1   2      142.40      143.29     11.37 o 
  10  -1   2       85.34       93.76      1.83 o 
  11  -1   2       13.94       13.58      1.71 o 
  12  -1   2       15.54       10.78      1.83 o 
  13  -1   2        6.11        6.53      1.80 o 
 -11   0   2       26.09       28.45      3.22 o 
 -10   0   2       78.99       76.83      3.05 o 
  -9   0   2      151.08      163.53      3.37 o 
  -8   0   2      121.37      117.72      3.01 o 
  -7   0   2       87.93       76.42      2.82 o 
  -6   0   2     1401.50     1411.70     11.43 o 
  -5   0   2     1038.11     1058.74     25.08 o 
  -4   0   2       38.42       46.31      3.53 o 
  -1   0   2     1288.45     1350.57     45.98 o 
   1   0   2     1836.49     1797.26     35.38 o 
   2   0   2     1962.01     1998.73     40.30 o 
   3   0   2      795.19      792.93     22.76 o 
   4   0   2      248.02      182.84      6.86 o 
   5   0   2       98.18      101.52      5.86 o 
   6   0   2      156.67      144.91      6.60 o 
   7   0   2        3.33        1.53      1.89 o 
   8   0   2        0.72        2.14      1.47 o 
   9   0   2        0.16        0.19      1.46 o 
  10   0   2      137.18      151.29      3.18 o 
  11   0   2       53.15       52.97      2.06 o 
  12   0   2       37.29       30.88      1.78 o 
  13   0   2       62.44       54.94      2.43 o 
 -11   1   2        1.99        0.42      2.86 o 
 -10   1   2        0.26        0.35      2.43 o 
  -9   1   2       59.37       61.08      2.64 o 
  -8   1   2        0.89        1.18      2.18 o 
  -7   1   2        0.36        1.08      2.26 o 
  -6   1   2      581.68      632.08      5.74 o 
  -5   1   2        7.00       10.60      2.64 o 
  -4   1   2      345.13      366.24      6.68 o 
  -2   1   2       96.05      113.44      4.77 o 
  -1   1   2      362.25      384.01      6.84 o 
   0   1   2     1560.12     1614.18     48.39 o 
   1   1   2     1247.43     1356.10     42.31 o 
   2   1   2      845.73      898.50     23.43 o 
   3   1   2     1472.11     1524.18     32.56 o 
   4   1   2      121.51      118.61      3.13 o 
   5   1   2      221.88      238.95      2.33 o 
   6   1   2      439.35      411.73      8.79 o 
   7   1   2        8.33       12.66      1.44 o 
   8   1   2        0.34        1.62      1.45 o 
   9   1   2       65.23       65.90      2.42 o 
  10   1   2      298.33      287.74      8.07 o 
  11   1   2        2.50        2.68      1.51 o 
  12   1   2        4.56        2.30      1.67 o 
  13   1   2       33.69       29.70      2.65 o 
 -11   2   2       35.53       39.44      2.82 o 
 -10   2   2       25.56       32.13      2.50 o 
  -9   2   2      113.51      119.20      2.80 o 
  -8   2   2      146.63      145.79      2.87 o 
  -7   2   2     1186.65     1230.49      9.00 o 
  -6   2   2      114.76      124.91      2.71 o 
  -5   2   2      669.73      641.83      5.05 o 
  -4   2   2      858.47      913.21     40.04 o 
  -3   2   2      750.34      689.66      9.21 o 
  -2   2   2      124.20      146.67      2.91 o 
  -1   2   2     2753.42     2833.65     13.65 o 
   0   2   2      224.01      216.60      3.04 o 
   2   2   2      558.57      550.47      3.55 o 
   3   2   2     5347.26     5565.97     13.54 o 
   4   2   2      287.52      283.00      3.52 o 
   5   2   2        2.39        0.35      1.43 o 
   6   2   2      163.18      199.46      6.15 o 
   7   2   2      720.20      775.35     18.67 o 
   8   2   2       49.47       53.81      1.74 o 
   9   2   2      527.30      518.48      7.38 o 
  10   2   2      137.25      140.51      2.32 o 
  11   2   2        0.61        3.03      1.81 o 
  12   2   2       15.71       20.91      1.77 o 
  13   2   2       21.07       20.68      2.09 o 
 -12   3   2        7.95        0.71      2.76 o 
 -11   3   2        3.44        3.48      2.36 o 
 -10   3   2       36.04       31.74      2.28 o 
  -9   3   2        9.74       14.48      2.96 o 
  -8   3   2       34.91       29.16      1.91 o 
  -7   3   2        2.81        3.47      1.75 o 
  -6   3   2        3.43        6.21      1.66 o 
  -5   3   2        3.98        2.05      1.67 o 
  -4   3   2     1549.02     1661.59     35.70 o 
  -3   3   2      334.70      329.57      3.99 o 
  -2   3   2      191.81      192.24      2.54 o 
  -1   3   2      432.58      450.83      9.03 o 
   0   3   2        0.82        1.39      1.70 o 
   1   3   2      582.91      507.09      3.35 o 
   2   3   2       35.12       32.23      1.44 o 
   3   3   2        5.86        9.75      1.52 o 
   4   3   2      165.81      157.15      3.23 o 
   5   3   2        9.34       17.16      1.42 o 
   6   3   2      129.07      114.84      2.50 o 
   7   3   2      217.79      234.43      8.67 o 
   8   3   2      574.12      574.25     18.13 o 
   9   3   2      641.03      659.25     16.11 o 
  10   3   2        7.96        8.16      1.57 o 
  11   3   2       16.04       12.19      1.66 o 
  12   3   2       33.16       32.71      2.00 o 
  13   3   2        6.30        6.43      1.69 o 
 -12   4   2       43.19        5.62      3.79 o 
 -11   4   2       19.96       18.65      2.32 o 
 -10   4   2        1.39        0.05      2.16 o 
  -9   4   2       88.39       84.63      2.46 o 
  -8   4   2      329.30      355.83      3.16 o 
  -7   4   2       59.69       60.37      2.10 o 
  -6   4   2        1.13        1.57      1.67 o 
  -5   4   2      376.61      355.20      9.98 o 
  -4   4   2      223.68      215.50      2.82 o 
  -3   4   2      815.92      838.81      4.01 o 
  -2   4   2       15.90        5.17      1.56 o 
  -1   4   2      193.30      179.59      2.22 o 
   0   4   2      352.64      353.04      7.15 o 
   1   4   2      158.05      181.50      2.14 o 
   2   4   2     2709.85     2654.41     24.18 o 
   3   4   2      268.36      247.75      2.20 o 
   4   4   2      557.83      485.43      3.39 o 
   5   4   2     4276.54     4092.20      9.77 o 
   6   4   2      226.09      241.27      2.95 o 
   7   4   2       42.50       31.26      2.16 o 
   8   4   2      267.56      288.91      2.31 o 
   9   4   2       86.39      101.87      1.87 o 
  10   4   2        9.89       11.64      1.66 o 
  11   4   2      137.90      140.41      3.58 o 
  12   4   2       46.30       52.50      6.21 o 
 -12   5   2        9.84        1.05      2.32 o 
 -11   5   2       22.61       24.03      2.10 o 
 -10   5   2       29.21       27.97      2.05 o 
  -9   5   2       32.60       30.51      1.95 o 
  -8   5   2       51.62       45.64      2.82 o 
  -7   5   2        3.64        2.43      1.80 o 
  -6   5   2      124.12      105.03      2.97 o 
  -5   5   2       23.33       23.54      1.53 o 
  -4   5   2      108.50      100.83      1.83 o 
  -3   5   2      832.22      913.35      3.75 o 
  -2   5   2      997.04     1110.17      7.06 o 
  -1   5   2     1011.42     1067.31      8.90 o 
   0   5   2       40.60       31.55      1.73 o 
   1   5   2      126.89       87.68      2.14 o 
   2   5   2        5.33        3.42      1.75 o 
   3   5   2      190.58      204.80      3.69 o 
   4   5   2      533.77      549.98     13.24 o 
   5   5   2      125.82      146.24      4.33 o 
   6   5   2      283.19      260.78      7.99 o 
   7   5   2     1383.07     1412.39     13.25 o 
   8   5   2      230.25      229.93      2.92 o 
   9   5   2        3.58        1.92      1.43 o 
  10   5   2        1.91        1.94      1.48 o 
  11   5   2       12.33       15.62      1.72 o 
  12   5   2        1.94        2.47      1.62 o 
 -11   6   2        1.89        4.31      1.99 o 
 -10   6   2       75.62       80.49      2.24 o 
  -9   6   2        5.76        2.15      1.59 o 
  -8   6   2        0.68        4.49      1.78 o 
  -7   6   2        7.50        4.63      1.47 o 
  -6   6   2      151.02      157.01      3.67 o 
  -5   6   2        5.89       11.81      3.30 o 
  -4   6   2      232.22      205.63      4.63 o 
  -3   6   2      117.03      118.35      3.53 o 
  -2   6   2      362.39      333.90      6.75 o 
  -1   6   2       78.30       71.17      1.61 o 
   0   6   2      507.36      464.65      2.58 o 
   1   6   2      243.89      259.61      6.39 o 
   2   6   2      204.29      209.42      3.32 o 
   3   6   2      113.51      120.07      3.97 o 
   4   6   2      295.15      312.25     10.05 o 
   5   6   2      106.19       87.66      1.84 o 
   6   6   2      215.71      193.72      1.93 o 
   7   6   2      839.07      830.28     32.21 o 
   8   6   2       58.18       58.22      1.57 o 
   9   6   2        1.02        0.10      2.02 o 
  10   6   2       36.18       38.09      1.66 o 
  11   6   2       34.76       37.15      4.59 o 
  12   6   2        0.14        0.69      1.69 o 
 -11   7   2        5.44        5.95      2.06 o 
 -10   7   2        1.26        1.19      1.59 o 
  -9   7   2        4.26        3.07      1.67 o 
  -8   7   2       18.54       14.76      1.82 o 
  -7   7   2      117.32       97.28      2.00 o 
  -6   7   2       51.53       51.38      1.78 o 
  -5   7   2      162.50      152.16      2.02 o 
  -4   7   2        0.00        0.41      1.43 o 
  -3   7   2       50.19       57.89      1.44 o 
  -2   7   2       63.52       66.05      2.39 o 
  -1   7   2      265.18      307.81      6.28 o 
   0   7   2      690.87      771.42      8.36 o 
   1   7   2       55.42       62.62      1.34 o 
   2   7   2       67.93       63.67      1.79 o 
   3   7   2       77.71       82.60      1.60 o 
   4   7   2      664.61      669.29     12.16 o 
   5   7   2      495.74      472.58      5.81 o 
   6   7   2      300.94      319.00      2.88 o 
   7   7   2       23.50       20.00      1.94 o 
   8   7   2       87.11       80.23      3.81 o 
   9   7   2       57.76       56.62      2.19 o 
  10   7   2       23.67       23.65      2.31 o 
  11   7   2        3.93        2.70      1.62 o 
 -10   8   2        1.52        1.85      1.99 o 
  -9   8   2        0.36        1.25      1.92 o 
  -8   8   2       12.97       10.18      1.54 o 
  -7   8   2        7.29        3.88      1.47 o 
  -6   8   2       47.27       52.71      1.61 o 
  -5   8   2       89.27      106.10      1.74 o 
  -4   8   2        2.86        3.58      1.39 o 
  -3   8   2       45.47       50.01      1.18 o 
  -2   8   2       30.75       30.51      1.41 o 
  -1   8   2      262.68      253.39      8.11 o 
   0   8   2        6.45        8.64      2.38 o 
   1   8   2      112.10      106.67      1.48 o 
   2   8   2       19.57       17.91      1.07 o 
   3   8   2      724.64      741.47     18.19 o 
   4   8   2       68.90       64.29      2.07 o 
   5   8   2      105.62      104.63      1.66 o 
   6   8   2        2.65        3.96      1.36 o 
   7   8   2       42.64       47.49      1.54 o 
   8   8   2       24.84       25.34      1.54 o 
   9   8   2        4.89       11.73      1.51 o 
  10   8   2       83.00       72.09      2.63 o 
  11   8   2       67.71       62.91      7.26 o 
 -10   9   2        3.73        1.78      1.72 o 
  -9   9   2        3.96        2.96      1.63 o 
  -8   9   2        0.12       -1.59      1.59 o 
  -7   9   2        7.28        4.89      1.51 o 
  -6   9   2       50.75       39.69      1.69 o 
  -5   9   2        4.75        4.00      1.22 o 
  -4   9   2       28.57       29.48      1.34 o 
  -3   9   2       49.45       51.78      1.42 o 
  -2   9   2       10.90       12.48      1.43 o 
  -1   9   2        0.07        1.74      1.39 o 
   0   9   2        7.08        5.20      1.13 o 
   1   9   2        2.26        2.73      1.14 o 
   2   9   2       33.42       32.07      1.30 o 
   3   9   2      421.07      421.89     13.61 o 
   4   9   2       49.56       48.62      1.25 o 
   5   9   2       52.10       54.65      1.27 o 
   6   9   2       21.52       23.32      1.77 o 
   7   9   2       11.78       11.84      1.47 o 
   8   9   2        6.14       10.07      1.53 o 
   9   9   2       28.99       24.09      1.95 o 
  10   9   2       58.62       40.37      1.79 o 
  -9  10   2        0.28       -0.18      1.66 o 
  -8  10   2        5.20        2.55      1.61 o 
  -7  10   2       14.49       14.95      1.79 o 
  -6  10   2       40.79       52.10      1.48 o 
  -5  10   2       16.14       12.44      1.36 o 
  -4  10   2        9.00        7.27      1.31 o 
  -3  10   2        3.02        4.63      1.36 o 
  -2  10   2       45.98       46.08      1.47 o 
  -1  10   2       25.82       27.48      2.36 o 
   0  10   2       29.32       30.19      2.21 o 
   1  10   2      259.98      258.34      2.97 o 
   2  10   2      408.44      396.77     11.77 o 
   3  10   2       35.02       34.59      1.12 o 
   4  10   2       31.98       34.31      1.99 o 
   5  10   2       66.82       76.06      1.84 o 
   6  10   2        6.95        6.37      1.28 o 
   7  10   2       38.49       39.87      1.35 o 
   8  10   2       55.24       56.23      2.36 o 
   9  10   2       46.49       48.61      2.28 o 
  -8  11   2        0.19        0.70      1.44 o 
  -7  11   2        3.58        3.29      1.45 o 
  -6  11   2        0.02        1.65      1.38 o 
  -5  11   2        0.30        1.89      1.34 o 
  -4  11   2        0.64        1.57      1.46 o 
  -3  11   2        2.32        2.57      1.43 o 
  -2  11   2        0.01        3.76      1.41 o 
  -1  11   2        9.79       10.66      1.21 o 
   0  11   2       43.27       47.30      2.12 o 
   1  11   2       50.70       47.17      3.88 o 
   2  11   2       12.84       12.31      1.47 o 
   3  11   2        3.83        4.63      1.06 o 
   4  11   2        0.08        1.76      1.04 o 
   5  11   2       63.85       66.63      2.63 o 
   6  11   2        0.65        0.35      1.25 o 
   7  11   2        0.07        0.77      1.37 o 
   8  11   2        1.23        1.40      1.36 o 
  -6  12   2        7.97        6.54      1.66 o 
  -5  12   2        5.60        5.78      1.58 o 
  -4  12   2       20.80       25.99      1.61 o 
  -3  12   2        0.35        1.58      1.54 o 
  -2  12   2        0.85        2.54      1.47 o 
  -1  12   2        1.76        3.51      1.55 o 
   0  12   2      239.26      224.37      1.91 o 
   1  12   2       76.51       75.82      1.73 o 
   2  12   2       30.34       32.03      1.61 o 
   3  12   2        1.81        2.52      1.14 o 
   4  12   2       40.44       40.38      1.36 o 
   5  12   2        9.95        9.11      1.39 o 
   6  12   2       20.87       19.76      1.21 o 
  -4  13   2        0.98        0.06      1.62 o 
  -3  13   2        1.71        0.56      2.25 o 
  -2  13   2        0.89        1.89      1.32 o 
  -1  13   2        2.87        3.19      1.58 o 
   0  13   2        1.24       -0.27      1.60 o 
   1  13   2       24.69       23.84      1.67 o 
   2  13   2        4.64        6.44      1.59 o 
   3  13   2       24.04       24.08      1.63 o 
   4  13   2        6.07        6.81      1.37 o 
  -1 -12   3       11.13       13.61      1.70 o 
   0 -12   3        1.25        1.57      1.61 o 
   1 -12   3       24.50       19.36      1.33 o 
   2 -12   3        0.87        1.64      1.68 o 
   3 -12   3        1.74        1.29      1.37 o 
  -4 -11   3        0.27       -0.90      1.35 o 
  -3 -11   3       14.31       13.81      1.81 o 
  -2 -11   3        7.06        5.86      1.59 o 
  -1 -11   3        8.37       11.75      2.12 o 
   0 -11   3        3.58        5.13      1.27 o 
   1 -11   3        6.64        6.01      1.59 o 
   2 -11   3        0.08        1.17      1.27 o 
   3 -11   3        3.52        4.00      1.52 o 
   4 -11   3        6.15        5.08      1.32 o 
   5 -11   3        5.38        3.23      1.32 o 
   6 -11   3        0.51        1.12      1.21 o 
  -6 -10   3        0.63        2.14      1.36 o 
  -5 -10   3       33.93       37.76      1.38 o 
  -4 -10   3        1.28        2.51      1.25 o 
  -3 -10   3        8.57        9.91      1.51 o 
  -2 -10   3        7.97        8.13      1.50 o 
  -1 -10   3       16.52       15.84      2.73 o 
   0 -10   3       66.64       66.18      4.29 o 
   1 -10   3       59.31       59.09      2.25 o 
   2 -10   3       30.10       26.72      1.24 o 
   3 -10   3       79.28       82.12      4.70 o 
   4 -10   3       15.55       15.91      1.38 o 
   5 -10   3       17.22       19.34      1.79 o 
   6 -10   3        7.98        7.56      1.38 o 
   7 -10   3        0.05        1.39      1.30 o 
   8 -10   3        6.55        5.18      1.70 o 
  -7  -9   3       44.20       37.48      1.52 o 
  -6  -9   3        7.41        7.36      1.32 o 
  -5  -9   3      127.64      124.81      1.52 o 
  -4  -9   3        2.00        3.37      1.20 o 
  -3  -9   3        0.13       -0.31      1.03 o 
  -2  -9   3        7.72       10.36      1.76 o 
  -1  -9   3       35.93       33.95      1.51 o 
   0  -9   3       33.40       31.98      1.29 o 
   1  -9   3       18.69       20.43      1.22 o 
   2  -9   3       52.97       53.79      1.33 o 
   3  -9   3        4.26        7.89      1.18 o 
   4  -9   3        4.71        4.25      1.23 o 
   5  -9   3       10.00        7.47      1.20 o 
   6  -9   3        0.21        2.24      1.53 o 
   7  -9   3       17.51       23.01      1.61 o 
   8  -9   3        0.96        1.44      1.57 o 
   9  -9   3        2.13        3.17      1.65 o 
  -8  -8   3       18.40       19.60      1.38 o 
  -7  -8   3       10.75       12.43      1.31 o 
  -6  -8   3       57.81       60.72      1.37 o 
  -5  -8   3        2.91        2.37      1.34 o 
  -4  -8   3       40.93       31.58      1.24 o 
  -3  -8   3       19.24       14.19      1.17 o 
  -2  -8   3       87.59       91.40      2.32 o 
  -1  -8   3       14.45       13.77      1.15 o 
   0  -8   3       45.58       47.43      1.40 o 
   1  -8   3        2.20        2.82      1.13 o 
   2  -8   3      161.85      171.68      3.48 o 
   3  -8   3       96.60       99.69      1.39 o 
   4  -8   3       77.30       74.74      1.33 o 
   5  -8   3       15.64       19.98      1.17 o 
   6  -8   3       49.66       54.86      1.59 o 
   7  -8   3        4.63        2.28      1.47 o 
   8  -8   3        0.95        1.96      1.66 o 
   9  -8   3       18.92       17.88      1.84 o 
  10  -8   3        0.62        1.13      1.67 o 
  -9  -7   3       20.36       18.68      1.32 o 
  -8  -7   3      109.44      108.43      3.22 o 
  -7  -7   3      109.01      127.25      2.66 o 
  -6  -7   3       66.57       66.49      2.46 o 
  -5  -7   3       19.72       19.81      1.20 o 
  -4  -7   3      139.59      135.62      6.17 o 
  -3  -7   3      307.87      296.31     10.01 o 
  -2  -7   3       16.31       13.73      1.14 o 
  -1  -7   3        1.19        3.63      1.10 o 
   0  -7   3      122.97      135.40      1.53 o 
   1  -7   3        4.24        7.90      1.20 o 
   2  -7   3      118.28      122.90      2.46 o 
   3  -7   3       24.08       27.63      1.24 o 
   4  -7   3       36.15       34.51      1.28 o 
   5  -7   3      300.34      303.12     10.04 o 
   6  -7   3       30.57       26.42      1.65 o 
   7  -7   3       14.78       18.37      1.77 o 
   8  -7   3       44.59       43.07      1.36 o 
   9  -7   3       50.43       61.11      1.93 o 
  10  -7   3        1.71        4.48      1.59 o 
  11  -7   3        0.46       -0.01      2.42 o 
 -10  -6   3       61.90       55.61      3.41 o 
  -9  -6   3       17.92       15.51      1.43 o 
  -8  -6   3        7.18        8.79      1.27 o 
  -7  -6   3       82.39       70.79      1.45 o 
  -6  -6   3       50.27       37.07      1.35 o 
  -5  -6   3        4.31        3.77      0.98 o 
  -4  -6   3      187.45      190.83      7.44 o 
  -3  -6   3        0.23       -0.17      1.13 o 
  -2  -6   3       63.18       72.53      1.19 o 
  -1  -6   3      168.70      185.28      3.73 o 
   0  -6   3        0.16        1.08      1.11 o 
   1  -6   3        3.50        5.19      1.13 o 
   2  -6   3       10.59        8.37      0.99 o 
   3  -6   3      119.26      114.79      3.38 o 
   4  -6   3      190.98      188.18      3.87 o 
   5  -6   3        5.82        9.55      4.41 o 
   6  -6   3        0.81        2.02      1.53 o 
   7  -6   3       20.53       19.76      1.46 o 
   8  -6   3        9.18        8.39      1.47 o 
   9  -6   3        5.15        5.42      1.93 o 
  10  -6   3        0.02        3.26      1.52 o 
  11  -6   3       16.02       20.00      1.70 o 
 -10  -5   3      120.61      109.05      1.89 o 
  -9  -5   3        0.20        1.21      1.41 o 
  -8  -5   3       62.98       66.72      1.60 o 
  -7  -5   3        2.98        5.43      1.23 o 
  -6  -5   3      687.12      662.57     22.00 o 
  -5  -5   3       73.30       65.74      1.39 o 
  -4  -5   3      210.61      214.29      4.67 o 
  -3  -5   3       40.77       34.00      1.30 o 
  -2  -5   3      338.39      324.08      5.99 o 
  -1  -5   3       47.49       43.98      1.05 o 
   0  -5   3       22.50       13.07      1.15 o 
   1  -5   3      283.29      298.51      2.22 o 
   2  -5   3       85.26       70.01      1.56 o 
   3  -5   3        0.03       -1.41      1.41 o 
   4  -5   3      243.30      236.17      3.66 o 
   5  -5   3      153.99      160.66      6.96 o 
   6  -5   3      194.47      199.30      2.00 o 
   7  -5   3      746.90      769.98     11.31 o 
   8  -5   3       63.09       49.30      1.74 o 
   9  -5   3       11.18       13.42      1.47 o 
  10  -5   3        0.01       -0.90      1.53 o 
  11  -5   3       39.58       38.05      1.67 o 
  12  -5   3        0.00        1.03      1.67 o 
 -11  -4   3        4.33        0.06      2.65 o 
 -10  -4   3        3.82        5.67      2.24 o 
  -9  -4   3      129.63      127.03      2.76 o 
  -8  -4   3        2.26        3.85      1.34 o 
  -7  -4   3      104.77       89.87      2.66 o 
  -6  -4   3       32.40       31.83      1.40 o 
  -5  -4   3      103.63       94.52      3.05 o 
  -4  -4   3      284.60      287.04     10.23 o 
  -3  -4   3       89.12       75.17      1.35 o 
  -2  -4   3       39.93       39.96      1.22 o 
  -1  -4   3       95.91      110.90      3.11 o 
   0  -4   3      976.38     1063.80     12.11 o 
   1  -4   3      617.17      626.18     13.94 o 
   2  -4   3       50.67       52.83      5.62 o 
   3  -4   3      123.91      138.56      1.86 o 
   4  -4   3      231.89      207.62      6.85 o 
   5  -4   3      177.25      175.95      1.79 o 
   6  -4   3       41.75       35.73      1.55 o 
   7  -4   3       10.49       12.81      1.51 o 
   8  -4   3       52.05       41.79      1.66 o 
   9  -4   3        1.59       -0.23      1.44 o 
  10  -4   3       26.14       28.19      1.71 o 
  11  -4   3        2.48        4.18      1.91 o 
  12  -4   3        6.15        3.46      1.79 o 
 -10  -3   3       17.39       19.27      2.56 o 
  -9  -3   3        7.91       11.38      2.29 o 
  -8  -3   3      481.99      469.07      6.07 o 
  -7  -3   3       28.49       23.07      1.85 o 
  -6  -3   3        7.64        7.80      1.79 o 
  -5  -3   3      331.25      297.25      4.02 o 
  -4  -3   3      372.81      386.92      7.35 o 
  -3  -3   3      177.25      183.92      4.74 o 
  -2  -3   3      308.73      346.04      8.49 o 
  -1  -3   3     1545.65     1523.69     34.44 o 
   0  -3   3      132.65      108.50      1.58 o 
   1  -3   3       21.28       23.65      1.25 o 
   2  -3   3      199.91      245.05      8.20 o 
   3  -3   3      347.16      323.13      4.44 o 
   4  -3   3        1.25        2.02      1.42 o 
   5  -3   3        0.90        2.37      1.43 o 
   6  -3   3      125.71      124.61      1.84 o 
   7  -3   3       34.40       41.02      1.64 o 
   8  -3   3       46.05       50.39      1.65 o 
   9  -3   3      574.20      595.13     26.30 o 
  10  -3   3      115.85      113.57      1.84 o 
  11  -3   3       12.25       17.19      3.04 o 
  12  -3   3        0.14        2.95      1.78 o 
  13  -3   3        0.23       -0.30      2.39 o 
  -9  -2   3       24.63       23.44      2.66 o 
  -8  -2   3        9.28       11.02      2.31 o 
  -7  -2   3      148.66      138.66      2.92 o 
  -6  -2   3        2.34        0.36      1.80 o 
  -5  -2   3      129.49      144.17      2.63 o 
  -4  -2   3       12.68       10.68      1.27 o 
  -3  -2   3       73.79       56.20      1.38 o 
  -2  -2   3     1148.05     1116.38     28.45 o 
  -1  -2   3        1.18        2.49      1.10 o 
   0  -2   3      377.09      362.97      6.62 o 
   1  -2   3      625.52      642.62     16.07 o 
   2  -2   3     4649.17     4476.83     10.99 o 
   3  -2   3      286.18      263.32      2.30 o 
   4  -2   3      342.44      339.27      2.42 o 
   5  -2   3      232.23      244.59      2.15 o 
   6  -2   3      242.30      235.44      4.21 o 
   7  -2   3      164.23      158.81      9.95 o 
   8  -2   3       77.69       71.17      4.42 o 
   9  -2   3      102.26       99.05      7.85 o 
  10  -2   3      105.17      103.98      5.33 o 
  11  -2   3        2.08        1.45      1.85 o 
  12  -2   3       75.69       74.96      2.20 o 
  13  -2   3        9.86        6.88      1.87 o 
  -7  -1   3      221.32      217.47      4.73 o 
  -6  -1   3       31.68       47.43      3.03 o 
  -5  -1   3      308.41      271.49      4.08 o 
  -4  -1   3       18.67       21.19      2.23 o 
  -3  -1   3      725.34      747.62     15.96 o 
  -2  -1   3      361.46      379.01     13.02 o 
  -1  -1   3      411.23      431.53     10.63 o 
   0  -1   3      738.40      742.08     19.56 o 
   1  -1   3     3205.17     3022.32      9.37 o 
   2  -1   3       19.30       25.30      1.80 o 
   3  -1   3       71.67       52.99      1.78 o 
   4  -1   3      569.47      579.00     16.48 o 
   5  -1   3      509.05      467.29     12.94 o 
   6  -1   3      357.12      364.11     16.29 o 
   7  -1   3        0.91        0.92      1.44 o 
   8  -1   3        7.30        7.98      1.49 o 
   9  -1   3      160.76      182.02      7.89 o 
  10  -1   3       30.48       27.21      2.17 o 
  11  -1   3      130.79      127.34      4.31 o 
  12  -1   3       28.53       30.67      2.52 o 
  13  -1   3       16.22       17.89      1.70 o 
  -3   0   3      672.13      726.82     22.69 o 
  -2   0   3      102.96      105.26      3.72 o 
  -1   0   3      996.44      953.86     25.15 o 
   0   0   3     2110.67     2079.73     54.22 o 
   1   0   3      301.65      303.92      5.59 o 
   2   0   3      270.85      260.92      7.27 o 
   3   0   3      218.15      226.82      2.24 o 
   4   0   3     2370.23     2344.97     65.35 o 
   5   0   3      950.66     1000.19     48.37 o 
   6   0   3       50.21       49.19      1.76 o 
   7   0   3       13.88       14.19      1.78 o 
   8   0   3       12.59        9.17      2.16 o 
   9   0   3      101.93       97.77      2.41 o 
  10   0   3       50.80       54.73      1.95 o 
  11   0   3      171.20      169.86      3.99 o 
  12   0   3      257.39      262.38     13.60 o 
  13   0   3       69.39       55.95      1.83 o 
  -2   1   3      199.48      217.55      9.54 o 
  -1   1   3       49.18       55.84      1.50 o 
   0   1   3      590.57      576.63      4.42 o 
   1   1   3      337.07      337.12      3.13 o 
   3   1   3      131.03      124.63      2.41 o 
   4   1   3      766.24      736.06      4.93 o 
   5   1   3       81.91       71.13      2.43 o 
   6   1   3      294.70      271.69      3.81 o 
   7   1   3      295.81      294.52      2.25 o 
   8   1   3      123.68      140.58      1.93 o 
   9   1   3        5.84        5.35      1.48 o 
  10   1   3        2.45        4.64      1.79 o 
  11   1   3       27.05       28.65      1.59 o 
  12   1   3       48.63       38.27      1.82 o 
  13   1   3        1.96        2.33      1.64 o 
  -4   2   3       23.71       24.34      3.25 o 
  -3   2   3      259.94      254.82      4.16 o 
  -2   2   3       28.07       40.24      1.52 o 
  -1   2   3     1139.31     1045.46     30.81 o 
   0   2   3      730.29      754.27     10.42 o 
   1   2   3      475.02      433.52      3.32 o 
   2   2   3      406.10      379.45      4.12 o 
   3   2   3     2342.89     2545.26    108.74 o 
   4   2   3     1113.87     1209.91     29.86 o 
   5   2   3      295.76      310.89      6.06 o 
   6   2   3       26.10       19.06      1.45 o 
   7   2   3      101.93       92.76      1.71 o 
   8   2   3        0.46        1.38      1.51 o 
   9   2   3       20.71       22.98      3.07 o 
  10   2   3      141.04      142.56      5.00 o 
  11   2   3      116.63      113.71      5.08 o 
  12   2   3        4.18        3.81      1.70 o 
  13   2   3       49.48       49.75      2.32 o 
  -9   3   3       26.98       28.81      3.36 o 
  -8   3   3      185.99      187.64      3.88 o 
  -7   3   3      174.40      195.07      6.62 o 
  -6   3   3      123.20      115.97      3.03 o 
  -5   3   3      150.52      145.23      3.57 o 
  -4   3   3        7.52        3.67      1.75 o 
  -3   3   3      323.09      311.60      3.89 o 
  -2   3   3      748.00      806.49     16.79 o 
  -1   3   3       19.23       18.29      1.35 o 
   0   3   3     1563.17     1661.71     22.56 o 
   1   3   3     2876.46     2874.05      6.94 o 
   2   3   3      202.38      186.00      2.19 o 
   3   3   3       49.96       74.52      1.74 o 
   4   3   3      764.26      740.10      9.06 o 
   5   3   3        0.47        5.65      1.88 o 
   6   3   3      124.60      112.88      4.35 o 
   7   3   3      125.14      121.20      4.51 o 
   8   3   3       10.26        7.31      1.43 o 
   9   3   3       29.40       34.95      1.68 o 
  10   3   3      103.42      103.50      2.03 o 
  11   3   3       24.94       23.84      1.57 o 
  12   3   3        6.99        6.19      1.94 o 
  13   3   3        4.24        1.69      1.83 o 
 -10   4   3       16.15       17.53      2.65 o 
  -9   4   3       17.29       14.46      3.27 o 
  -8   4   3       40.91       35.44      2.16 o 
  -7   4   3       48.04       41.54      2.24 o 
  -6   4   3       44.06       44.18      2.02 o 
  -5   4   3        0.56        2.19      1.88 o 
  -4   4   3       71.02       86.74      1.96 o 
  -3   4   3       60.93       47.45      1.59 o 
  -2   4   3      335.17      347.08      6.12 o 
  -1   4   3      336.82      359.42      5.76 o 
   0   4   3       13.15       17.26      1.52 o 
   1   4   3      862.24      969.93     16.09 o 
   2   4   3      516.36      457.16      7.15 o 
   3   4   3        8.95       12.61      1.17 o 
   4   4   3      567.16      603.42      3.82 o 
   5   4   3        5.38        3.47      1.37 o 
   6   4   3      357.62      370.55      5.25 o 
   7   4   3       72.55       76.05      2.26 o 
   8   4   3      191.58      179.32      2.20 o 
   9   4   3        1.01        2.03      1.37 o 
  10   4   3       42.76       43.81      2.04 o 
  11   4   3        0.03        0.82      1.63 o 
  12   4   3        0.94        0.90      1.58 o 
  13   4   3        0.00        1.94      1.85 o 
 -11   5   3        0.21        0.88      2.46 o 
 -10   5   3       24.95       22.01      2.30 o 
  -9   5   3       28.15       38.39      2.06 o 
  -8   5   3       78.70       81.21      2.30 o 
  -7   5   3      110.61      102.42      3.02 o 
  -6   5   3       54.35       57.48      1.93 o 
  -5   5   3       89.00       78.57      1.89 o 
  -4   5   3       67.32       69.67      2.30 o 
  -3   5   3      403.13      402.56      3.54 o 
  -2   5   3       20.18       28.00      1.39 o 
  -1   5   3     2629.49     2663.08     15.55 o 
   0   5   3        9.74       12.12      1.40 o 
   1   5   3       59.37       83.35      2.33 o 
   2   5   3       48.69       49.92      1.48 o 
   3   5   3      588.16      566.90      7.67 o 
   4   5   3       26.82       19.77      1.46 o 
   5   5   3      642.24      650.39      3.78 o 
   6   5   3       25.70       25.61      1.54 o 
   7   5   3      476.79      440.25      9.22 o 
   8   5   3      849.07      888.03      3.28 o 
   9   5   3       24.60       28.25      2.47 o 
  10   5   3        0.92        0.82      1.47 o 
  11   5   3       19.19       22.48      1.59 o 
  12   5   3        0.25       -0.06      1.95 o 
 -11   6   3        9.17        4.97      2.36 o 
 -10   6   3        9.91        5.90      2.08 o 
  -9   6   3       47.12       44.13      2.08 o 
  -8   6   3        7.19        7.13      1.59 o 
  -7   6   3        0.42        1.61      1.52 o 
  -6   6   3      322.09      303.26      2.66 o 
  -5   6   3        5.38        3.03      1.36 o 
  -4   6   3       25.83       31.55      1.62 o 
  -3   6   3       56.69       64.35      1.67 o 
  -2   6   3       29.38       29.11      1.40 o 
  -1   6   3       33.94       36.24      1.47 o 
   0   6   3      188.62      176.47      3.01 o 
   1   6   3      245.00      246.41      8.62 o 
   2   6   3      170.49      179.65      1.91 o 
   3   6   3        7.69        8.32      1.37 o 
   4   6   3       40.53       35.00      1.51 o 
   5   6   3       65.91       56.52      1.54 o 
   6   6   3        2.65        3.17      2.30 o 
   7   6   3      298.16      306.39      2.47 o 
   8   6   3      181.67      179.22      3.75 o 
   9   6   3       46.76       48.16      1.65 o 
  10   6   3       15.07       18.15      1.72 o 
  11   6   3       11.49       15.39      1.74 o 
  12   6   3       24.58       21.50      2.50 o 
 -11   7   3        6.64        3.60      2.10 o 
 -10   7   3       53.23       61.77      2.27 o 
  -9   7   3        0.80        1.49      1.53 o 
  -8   7   3       32.55       43.63      1.98 o 
  -7   7   3       18.64       15.47      1.51 o 
  -6   7   3      306.19      305.78      8.05 o 
  -5   7   3       28.54       24.51      1.49 o 
  -4   7   3      111.43      110.16      1.75 o 
  -3   7   3       55.17       51.34      1.55 o 
  -2   7   3      712.63      719.51     12.30 o 
  -1   7   3       26.29       26.53      1.44 o 
   0   7   3      927.61      936.98     22.79 o 
   1   7   3      725.93      743.56     13.69 o 
   2   7   3       18.72       34.08      1.48 o 
   3   7   3      136.77      128.50      1.70 o 
   4   7   3      347.73      339.09      6.72 o 
   5   7   3      268.28      260.62      2.06 o 
   6   7   3     1872.38     1870.82     46.42 o 
   7   7   3       12.16       12.72      1.41 o 
   8   7   3       46.32       44.89      3.62 o 
   9   7   3      138.19      126.65      4.88 o 
  10   7   3       62.26       74.99      1.92 o 
  11   7   3        2.17        1.96      1.84 o 
 -10   8   3        8.26        6.98      1.69 o 
  -9   8   3        0.08        1.49      1.72 o 
  -8   8   3       91.59       74.76      3.92 o 
  -7   8   3        2.03        0.82      1.60 o 
  -6   8   3       23.33       18.61      1.50 o 
  -5   8   3       62.47       51.32      2.61 o 
  -4   8   3       46.62       45.61      1.41 o 
  -3   8   3        0.14       -0.81      1.33 o 
  -2   8   3        5.39        8.51      1.34 o 
  -1   8   3      235.63      248.15      1.98 o 
   0   8   3        2.85        4.81      1.33 o 
   1   8   3        1.09        3.04      1.21 o 
   2   8   3       23.08       22.83      1.27 o 
   3   8   3        6.35        8.06      1.26 o 
   4   8   3        9.25       13.12      2.15 o 
   5   8   3      265.74      265.42      9.88 o 
   6   8   3      145.30      142.24      4.36 o 
   7   8   3        4.74        5.07      1.39 o 
   8   8   3       10.81       14.56      1.52 o 
   9   8   3      116.70      117.08      4.75 o 
  10   8   3      140.90      136.07      2.86 o 
  11   8   3        2.12        2.21      1.69 o 
  -9   9   3        5.26       11.42      1.78 o 
  -8   9   3       66.37       63.46      1.95 o 
  -7   9   3       17.78       27.66      1.71 o 
  -6   9   3       21.85       25.18      3.72 o 
  -5   9   3       86.94       83.98      2.82 o 
  -4   9   3      388.11      377.24      9.84 o 
  -3   9   3       74.98       81.80      2.06 o 
  -2   9   3      122.07      115.53      1.69 o 
  -1   9   3       42.73       46.33      1.47 o 
   0   9   3       18.80       19.20      1.44 o 
   1   9   3        2.78        1.86      1.36 o 
   2   9   3      732.69      762.60     16.93 o 
   3   9   3      191.60      209.62      5.42 o 
   4   9   3      293.82      305.04      7.37 o 
   5   9   3       33.59       38.37      1.55 o 
   6   9   3        0.61        1.26      1.10 o 
   7   9   3        0.11        1.86      1.48 o 
   8   9   3      194.89      190.16      2.01 o 
   9   9   3       14.81       15.04      1.60 o 
  10   9   3       39.84       29.29      4.15 o 
  -9  10   3       24.85       20.65      2.19 o 
  -8  10   3        0.26        1.47      1.59 o 
  -7  10   3       17.08       19.18      3.29 o 
  -6  10   3        1.71        0.96      1.49 o 
  -5  10   3        7.71        6.31      1.39 o 
  -4  10   3       11.02        9.51      1.44 o 
  -3  10   3      100.16       92.48      1.91 o 
  -2  10   3        0.07        0.09      1.11 o 
  -1  10   3        7.97        8.21      1.36 o 
   0  10   3       10.95       15.36      1.17 o 
   1  10   3       38.94       38.26      1.26 o 
   2  10   3        7.44        7.31      1.23 o 
   3  10   3      143.62      140.06      4.41 o 
   4  10   3      246.83      263.74      8.74 o 
   5  10   3       50.27       45.65      1.35 o 
   6  10   3        4.65        5.52      1.21 o 
   7  10   3       43.52       42.24      1.36 o 
   8  10   3        5.05        6.44      1.58 o 
   9  10   3        0.07        1.89      1.61 o 
  -7  11   3       14.91       14.57      4.21 o 
  -6  11   3       18.23       13.92      1.77 o 
  -5  11   3       38.56       41.96      2.68 o 
  -4  11   3        0.99       -0.35      1.47 o 
  -3  11   3      102.80      101.05      1.75 o 
  -2  11   3       14.00       13.43      1.18 o 
  -1  11   3        5.15        6.00      1.41 o 
   0  11   3       55.86       58.64      1.60 o 
   1  11   3       16.29       19.12      1.46 o 
   2  11   3        4.29       10.12      1.18 o 
   3  11   3       19.35       17.68      1.30 o 
   4  11   3       17.57       19.49      1.30 o 
   5  11   3        9.85        8.79      1.09 o 
   6  11   3        4.23        5.77      1.27 o 
   7  11   3       19.32       23.96      1.17 o 
   8  11   3       12.77        9.80      1.36 o 
  -6  12   3        2.03        2.55      1.65 o 
  -5  12   3       17.81       19.10      2.35 o 
  -4  12   3        3.79        4.46      1.55 o 
  -3  12   3        0.23        0.22      1.85 o 
  -2  12   3       36.00       33.33      2.27 o 
  -1  12   3        1.71        1.32      1.45 o 
   0  12   3       37.44       31.34      2.89 o 
   1  12   3       50.24       45.67      2.72 o 
   2  12   3       35.88       34.04      1.85 o 
   3  12   3       40.84       40.66      1.40 o 
   4  12   3        2.70        3.84      1.31 o 
   5  12   3        6.53        6.31      1.38 o 
   6  12   3        1.88        3.13      1.30 o 
   7  12   3        2.45        4.17      1.36 o 
  -4  13   3        2.08        4.27      1.63 o 
  -3  13   3        2.83        4.07      1.62 o 
  -2  13   3        0.89        0.64      1.28 o 
  -1  13   3       17.40       15.23      1.85 o 
   0  13   3        5.09        7.30      1.58 o 
   1  13   3       16.42       15.82      1.64 o 
   2  13   3        1.29        2.56      1.60 o 
   3  13   3        0.76        1.90      1.59 o 
   4  13   3        3.74        3.48      1.41 o 
   5  13   3       13.24       11.51      1.28 o 
  -3 -11   4       49.66       49.76      4.68 o 
  -2 -11   4       13.70       14.21      2.90 o 
  -1 -11   4       40.17       36.65      1.68 o 
   0 -11   4        5.95        6.11      1.56 o 
   1 -11   4        0.75        0.14      1.55 o 
   2 -11   4        9.50       10.14      1.33 o 
   3 -11   4       24.96       27.22      1.39 o 
   4 -11   4        9.04       10.02      1.39 o 
   5 -11   4        2.32        0.80      1.20 o 
  -5 -10   4        3.79        4.06      1.35 o 
  -4 -10   4        0.34        0.91      1.19 o 
  -3 -10   4        0.25        1.86      1.55 o 
  -2 -10   4        6.92        5.66      1.53 o 
  -1 -10   4       16.64       18.61      1.55 o 
   0 -10   4       34.20       36.26      1.58 o 
   1 -10   4        0.28        0.69      1.29 o 
   2 -10   4        1.92        2.14      1.27 o 
   3 -10   4       14.58       21.05      1.59 o 
   4 -10   4        4.37        5.15      1.28 o 
   5 -10   4       10.51        9.51      1.37 o 
   6 -10   4        4.85        5.46      1.14 o 
   7 -10   4        3.00        2.83      1.19 o 
  -6  -9   4        2.19        2.46      1.44 o 
  -5  -9   4      115.23      108.67      5.18 o 
  -4  -9   4        3.08        1.36      1.24 o 
  -3  -9   4       47.02       47.31      3.50 o 
  -2  -9   4        1.77        1.89      1.53 o 
  -1  -9   4       54.03       59.92      1.61 o 
   0  -9   4        0.87        1.18      1.01 o 
   1  -9   4       69.37       77.10      2.17 o 
   2  -9   4        0.64        2.38      1.03 o 
   3  -9   4       42.95       44.62      1.77 o 
   4  -9   4       12.21        8.76      1.23 o 
   5  -9   4        7.50       10.91      1.27 o 
   6  -9   4        0.47        0.77      1.24 o 
   7  -9   4        0.15        0.69      1.55 o 
   8  -9   4       18.99       19.79      4.10 o 
  -8  -8   4       30.86       33.18      1.57 o 
  -7  -8   4       42.02       41.57      1.60 o 
  -6  -8   4       12.11       16.95      1.39 o 
  -5  -8   4        7.52        7.33      1.16 o 
  -4  -8   4        0.14        1.53      1.18 o 
  -3  -8   4        0.33        1.94      1.13 o 
  -2  -8   4       22.65       21.50      1.47 o 
  -1  -8   4       41.57       42.95      2.22 o 
   0  -8   4        1.27        1.21      1.15 o 
   1  -8   4        0.59       -0.83      1.14 o 
   2  -8   4       57.15       58.20      3.05 o 
   3  -8   4        0.16       -0.54      1.16 o 
   4  -8   4        2.42        5.80      1.55 o 
   5  -8   4       59.19       57.26      3.58 o 
   6  -8   4        7.09        6.44      1.48 o 
   7  -8   4        4.77        6.02      1.50 o 
   8  -8   4        3.18        2.20      1.50 o 
   9  -8   4        8.04        7.53      1.67 o 
  10  -8   4        0.05        2.69      2.28 o 
  -8  -7   4       13.25       13.80      1.51 o 
  -7  -7   4       42.67       47.03      1.55 o 
  -6  -7   4        5.57        6.54      1.29 o 
  -5  -7   4       20.30       21.99      1.23 o 
  -4  -7   4       58.44       60.47      1.29 o 
  -3  -7   4       78.87       79.05      2.98 o 
  -2  -7   4      144.32      148.40      3.29 o 
  -1  -7   4      122.93      120.50      1.74 o 
   0  -7   4       44.27       48.01      1.22 o 
   1  -7   4      106.24      102.85      1.50 o 
   2  -7   4      195.31      201.02      6.63 o 
   3  -7   4       10.32        9.31      1.17 o 
   4  -7   4      108.03      104.84      2.82 o 
   5  -7   4        2.01        4.17      1.43 o 
   6  -7   4       18.22       18.49      1.46 o 
   7  -7   4       10.58       20.50      3.13 o 
   8  -7   4        4.64        2.85      1.49 o 
   9  -7   4        0.09        0.85      1.54 o 
  10  -7   4        0.23        4.68      1.60 o 
  -9  -6   4       12.93       14.43      1.50 o 
  -8  -6   4        8.68        7.51      1.55 o 
  -7  -6   4        9.77       11.12      1.24 o 
  -6  -6   4        0.88        1.40      1.16 o 
  -5  -6   4       17.93       22.21      1.36 o 
  -4  -6   4        0.59        0.75      1.26 o 
  -3  -6   4       79.13       78.92      2.49 o 
  -2  -6   4      132.39      137.43      4.74 o 
  -1  -6   4      181.14      166.32      5.61 o 
   0  -6   4        2.10        2.08      1.10 o 
   1  -6   4        7.94        7.36      1.01 o 
   2  -6   4       13.32       14.19      1.16 o 
   3  -6   4        0.93        0.86      1.14 o 
   4  -6   4       98.19       97.56      6.03 o 
   5  -6   4        6.85       10.07      1.46 o 
   6  -6   4       26.95       25.74      1.91 o 
   7  -6   4       34.45       32.93      1.51 o 
   8  -6   4        1.80        2.46      1.46 o 
   9  -6   4        2.70        3.16      1.52 o 
  10  -6   4        0.28        2.43      1.51 o 
  11  -6   4        0.40        0.66      1.62 o 
 -10  -5   4        7.77        2.70      2.00 o 
  -9  -5   4        0.49        2.58      1.50 o 
  -8  -5   4        3.92        3.94      1.41 o 
  -7  -5   4        1.37        2.33      1.24 o 
  -6  -5   4       21.75       21.75      1.29 o 
  -5  -5   4       13.11       18.32      1.71 o 
  -4  -5   4      260.79      256.55      5.06 o 
  -3  -5   4        0.04        0.51      1.14 o 
  -2  -5   4      264.48      283.20      4.87 o 
  -1  -5   4       28.87       33.09      1.57 o 
   0  -5   4     1112.38     1110.93     21.61 o 
   1  -5   4       19.03       19.24      1.20 o 
   2  -5   4      157.76      145.44      3.34 o 
   3  -5   4        3.27        2.27      1.44 o 
   4  -5   4      200.23      202.88      1.95 o 
   5  -5   4      184.89      175.51      4.69 o 
   6  -5   4      237.24      232.47      5.61 o 
   7  -5   4       81.34       68.11      1.60 o 
   8  -5   4       76.22       83.80      1.67 o 
   9  -5   4        0.00        2.33      1.47 o 
  10  -5   4       16.29       21.19      1.56 o 
  11  -5   4       42.28       31.98      3.72 o 
  12  -5   4        1.23        2.39      2.30 o 
 -10  -4   4        2.11        0.75      1.38 o 
  -9  -4   4        0.01        0.39      1.52 o 
  -8  -4   4       26.99       22.64      1.49 o 
  -7  -4   4       14.84       12.66      1.37 o 
  -6  -4   4      186.62      199.51      4.23 o 
  -5  -4   4      205.28      200.83      8.41 o 
  -4  -4   4      203.16      207.40      5.86 o 
  -3  -4   4       84.42       71.71      1.41 o 
  -2  -4   4      208.10      217.32      7.63 o 
  -1  -4   4        9.33       11.34      0.97 o 
   0  -4   4      671.91      660.54     19.66 o 
   1  -4   4      470.84      464.21      9.16 o 
   2  -4   4       45.81       62.29      2.27 o 
   3  -4   4       19.22       11.26      1.46 o 
   4  -4   4      194.51      190.56      1.93 o 
   5  -4   4        2.64        4.89      1.20 o 
   6  -4   4        4.58        4.64      1.50 o 
   7  -4   4        1.33        1.86      1.47 o 
   8  -4   4       32.88       37.83      1.55 o 
   9  -4   4        1.16        1.61      1.46 o 
  10  -4   4        3.45        5.86      1.50 o 
  11  -4   4        8.19        9.25      1.57 o 
  12  -4   4        0.07        0.11      1.83 o 
 -11  -3   4        0.40        3.23      2.36 o 
 -10  -3   4        0.01        1.14      2.25 o 
  -9  -3   4       39.59       37.82      1.83 o 
  -8  -3   4        1.03        0.41      1.48 o 
  -7  -3   4       46.56       53.69      1.61 o 
  -6  -3   4       66.05       64.00      2.44 o 
  -5  -3   4       51.33       48.02      1.47 o 
  -4  -3   4        2.24        2.92      1.17 o 
  -3  -3   4     1343.41     1332.82     30.11 o 
  -2  -3   4      438.87      440.78     11.90 o 
  -1  -3   4      343.77      331.16      6.72 o 
   0  -3   4      137.33      134.77      3.31 o 
   1  -3   4       47.36       37.84      1.23 o 
   2  -3   4     1248.16     1272.00     12.04 o 
   3  -3   4      117.67       94.25      1.55 o 
   4  -3   4       30.02       30.26      1.55 o 
   5  -3   4      298.38      273.09      5.09 o 
   6  -3   4        2.58        2.36      1.21 o 
   7  -3   4      392.27      395.49      3.64 o 
   8  -3   4      124.29      134.86      1.62 o 
   9  -3   4      352.00      352.17      8.08 o 
  10  -3   4       99.17      118.73      1.86 o 
  11  -3   4        0.20        2.90      1.47 o 
  12  -3   4        0.31        2.30      1.64 o 
  -7  -2   4       19.70       19.17      1.29 o 
  -6  -2   4       84.56       77.34      1.74 o 
  -5  -2   4      465.45      468.70     19.65 o 
  -4  -2   4      849.04      830.70     20.45 o 
  -3  -2   4       13.28       17.37      1.32 o 
  -2  -2   4      660.90      681.10     20.72 o 
  -1  -2   4        8.89        8.25      0.87 o 
   0  -2   4      257.06      235.71      4.13 o 
   1  -2   4      603.54      611.87     20.90 o 
   2  -2   4     1609.19     1559.13      4.52 o 
   3  -2   4      529.63      591.50      2.94 o 
   4  -2   4      121.74      145.60      1.94 o 
   5  -2   4        0.03        0.90      1.49 o 
   6  -2   4      195.72      191.58     12.75 o 
   7  -2   4        0.84        1.20      1.48 o 
   8  -2   4        0.64        2.43      1.43 o 
   9  -2   4       22.97       17.19      1.46 o 
  10  -2   4       35.44       44.92      1.76 o 
  11  -2   4        0.02        1.41      1.51 o 
  12  -2   4       28.35       33.01      2.45 o 
  13  -2   4        2.63        1.92      1.70 o 
  -6  -1   4       31.74       34.91      2.10 o 
  -5  -1   4     1241.27     1268.80     61.66 o 
  -4  -1   4       37.85       49.55      2.24 o 
  -3  -1   4       22.95       12.74      1.29 o 
  -2  -1   4      231.76      214.76      7.12 o 
  -1  -1   4      502.51      507.55     13.01 o 
   0  -1   4       67.00       80.81      2.84 o 
   1  -1   4      445.74      412.87      6.82 o 
   2  -1   4        1.09        4.18      1.51 o 
   3  -1   4      609.18      572.41     12.59 o 
   4  -1   4       56.53       61.13      3.45 o 
   5  -1   4        0.41        1.19      1.60 o 
   6  -1   4       25.42       20.93      1.55 o 
   7  -1   4      210.86      208.56     14.09 o 
   8  -1   4      101.40      103.93      7.29 o 
   9  -1   4      123.96      134.14      8.01 o 
  10  -1   4        1.93        0.41      1.48 o 
  11  -1   4       91.29       98.23      2.59 o 
  12  -1   4       70.59       70.69      1.96 o 
  13  -1   4       47.20       39.91      2.02 o 
  -5   0   4        7.79        9.92      1.44 o 
  -4   0   4       11.46       11.30      1.92 o 
  -3   0   4     2223.84     2403.79      7.66 o 
  -2   0   4      567.54      581.97     13.71 o 
  -1   0   4     2648.44     2775.80     94.17 o 
   0   0   4       32.46       26.21      1.44 o 
   1   0   4      451.64      409.81     15.07 o 
   2   0   4       37.27       47.20      9.73 o 
   3   0   4      494.59      461.12     13.02 o 
   4   0   4     1659.74     1683.57     85.49 o 
   5   0   4      126.46      169.15      6.67 o 
   6   0   4      375.23      420.02     21.48 o 
   7   0   4       84.16      103.64      6.56 o 
   8   0   4        3.85        5.44      2.23 o 
   9   0   4       37.40       43.08      2.24 o 
  10   0   4      107.79      119.70      8.48 o 
  11   0   4       45.45       52.05      2.43 o 
  12   0   4       21.91       23.72      1.65 o 
  13   0   4        8.62       12.38      1.85 o 
  -4   1   4      406.33      394.18      3.51 o 
  -3   1   4      190.74      188.83      3.47 o 
  -2   1   4       94.56      124.70      5.41 o 
  -1   1   4        6.73        4.50      1.25 o 
   0   1   4      118.48      190.08      6.12 o 
   1   1   4        5.45        6.26      1.68 o 
   2   1   4       82.53       74.51      1.88 o 
   3   1   4      155.88      170.33      3.50 o 
   4   1   4      272.92      247.23      8.17 o 
   5   1   4       24.37       23.78      1.49 o 
   6   1   4       36.48       33.72      2.19 o 
   7   1   4       59.58       63.96      1.62 o 
   8   1   4       81.69       84.63      1.69 o 
   9   1   4       11.11       10.75      1.46 o 
  10   1   4       92.11       96.51      1.76 o 
  11   1   4       78.30       77.56      1.71 o 
  12   1   4        7.64        8.03      1.97 o 
  13   1   4        0.91        0.44      1.64 o 
  -3   2   4     1310.04     1428.26     39.50 o 
  -2   2   4     1073.81     1145.91     23.23 o 
  -1   2   4     2796.70     3025.99     41.36 o 
   0   2   4       85.51       65.90      1.48 o 
   1   2   4      485.77      502.29     23.18 o 
   2   2   4        4.88        4.86      1.53 o 
   3   2   4      833.60      848.56     43.34 o 
   4   2   4     2310.37     2419.10     56.19 o 
   5   2   4       16.42       36.46      1.47 o 
   6   2   4      145.37      175.21      6.32 o 
   7   2   4       11.17       14.74      1.44 o 
   8   2   4        3.35        4.43      1.16 o 
   9   2   4       32.94       29.98      1.51 o 
  10   2   4       41.30       44.80      1.62 o 
  11   2   4      136.54      156.58      2.00 o 
  12   2   4        2.56        2.75      1.71 o 
  13   2   4       10.32       10.07      1.84 o 
  -5   3   4      290.65      299.62     10.26 o 
  -4   3   4       48.85       49.62      2.46 o 
  -3   3   4      219.23      190.91      4.80 o 
  -2   3   4       33.69       49.38      1.52 o 
  -1   3   4      142.74      141.32      3.10 o 
   0   3   4       65.64       71.19      1.53 o 
   1   3   4        3.80        3.93      1.49 o 
   2   3   4        8.79        8.05      1.21 o 
   3   3   4      555.88      525.48      3.96 o 
   4   3   4      239.55      279.02     14.41 o 
   5   3   4      219.98      197.48      7.12 o 
   6   3   4       18.87       13.86      1.45 o 
   7   3   4      165.55      155.12      3.42 o 
   8   3   4      185.76      179.19      2.30 o 
   9   3   4      619.22      644.75     21.90 o 
  10   3   4       20.36       22.81      2.20 o 
  11   3   4      174.96      165.82      2.02 o 
  12   3   4       11.09       10.36      2.06 o 
  13   3   4       18.58       18.68      1.75 o 
  -7   4   4        0.02        0.14      2.48 o 
  -6   4   4      106.43       96.60      2.81 o 
  -5   4   4      114.47      126.11      2.64 o 
  -4   4   4      661.89      679.53      4.26 o 
  -3   4   4       23.23       24.79      1.25 o 
  -2   4   4     1043.12      990.72     26.70 o 
  -1   4   4       89.15      101.27      4.13 o 
   0   4   4     1022.30      939.19     15.56 o 
   1   4   4      741.25      789.67      6.80 o 
   2   4   4     2319.52     2384.41     38.01 o 
   3   4   4      489.47      611.05     17.54 o 
   4   4   4       25.59       41.47     14.08 o 
   5   4   4       46.80       48.73      1.53 o 
   6   4   4      336.44      356.19     13.54 o 
   7   4   4       23.13       25.89      1.45 o 
   8   4   4        5.94        5.16      1.43 o 
   9   4   4       26.02       28.12      1.48 o 
  10   4   4       62.64       67.95      2.30 o 
  11   4   4        2.40        1.40      1.46 o 
  12   4   4        6.13        9.76      1.74 o 
  13   4   4        0.63       -0.68      1.85 o 
  -9   5   4       10.51        9.49      2.63 o 
  -8   5   4        1.34        0.93      2.26 o 
  -7   5   4        0.07        1.46      1.85 o 
  -6   5   4       79.38       75.59      2.29 o 
  -5   5   4       10.56       15.37      1.81 o 
  -4   5   4      230.26      227.98      2.46 o 
  -3   5   4      223.34      202.34      3.38 o 
  -2   5   4      145.11      150.89      3.40 o 
  -1   5   4        0.04        1.78      1.32 o 
   0   5   4       26.05       22.58      1.43 o 
   1   5   4      629.57      593.19      2.92 o 
   2   5   4     1378.51     1495.71     22.80 o 
   3   5   4      172.73      187.46      1.92 o 
   4   5   4      177.01      192.59      3.47 o 
   5   5   4      269.01      270.77      5.32 o 
   6   5   4        7.50        9.31      1.38 o 
   7   5   4      621.66      597.58      3.52 o 
   8   5   4        7.49        9.18      1.41 o 
   9   5   4      305.90      313.46      7.63 o 
  10   5   4       30.02       31.91      1.97 o 
  11   5   4       68.22       68.77      5.61 o 
  12   5   4        3.66        2.85      1.60 o 
 -10   6   4       19.40       16.51      2.54 o 
  -9   6   4       43.07       49.66      2.44 o 
  -8   6   4       19.63       16.81      2.14 o 
  -7   6   4        1.45        4.53      1.80 o 
  -6   6   4       63.82       64.72      2.72 o 
  -5   6   4      159.48      161.00      2.19 o 
  -4   6   4      295.33      287.51      2.53 o 
  -3   6   4       18.32       15.13      1.32 o 
  -2   6   4      207.65      224.17      2.05 o 
  -1   6   4      231.75      214.17      2.01 o 
   0   6   4      863.33      912.73      7.10 o 
   1   6   4      325.81      321.28      7.04 o 
   2   6   4       80.99       81.73      1.64 o 
   3   6   4       27.49       14.87      1.43 o 
   4   6   4      128.21      112.53      1.50 o 
   5   6   4      305.48      327.89      8.81 o 
   6   6   4       32.05       24.99      1.48 o 
   7   6   4       22.45       18.56      1.46 o 
   8   6   4       45.17       51.93      2.22 o 
   9   6   4        4.69        4.62      1.42 o 
  10   6   4        6.73        9.10      1.47 o 
  11   6   4       25.25       23.45      1.80 o 
  12   6   4       10.57       12.35      1.68 o 
 -10   7   4        2.41        3.74      2.30 o 
  -9   7   4        0.11        2.61      2.04 o 
  -8   7   4        2.68        1.23      1.82 o 
  -7   7   4        0.47       -0.03      1.75 o 
  -6   7   4        1.63       -0.08      1.48 o 
  -5   7   4        1.39        2.90      1.56 o 
  -4   7   4        9.76       13.19      1.29 o 
  -3   7   4       28.06       24.44      1.44 o 
  -2   7   4        6.00        2.58      1.35 o 
  -1   7   4       68.50       76.97      1.56 o 
   0   7   4      728.80      753.04     14.33 o 
   1   7   4      351.24      364.90     11.41 o 
   2   7   4      149.77      154.42      2.52 o 
   3   7   4      174.54      163.69      1.64 o 
   4   7   4        1.15        2.01      1.37 o 
   5   7   4        1.06        0.96      1.40 o 
   6   7   4       99.90      111.31      1.74 o 
   7   7   4      139.70      142.46      1.75 o 
   8   7   4       96.27       91.41      4.65 o 
   9   7   4        7.14        3.59      1.91 o 
  10   7   4        0.89        1.28      1.72 o 
  11   7   4        0.19        0.16      1.54 o 
 -10   8   4        5.29        7.89      2.13 o 
  -9   8   4        8.24        7.92      1.97 o 
  -8   8   4        1.15        1.58      1.63 o 
  -7   8   4       32.99       31.13      1.78 o 
  -6   8   4       19.73       12.62      1.64 o 
  -5   8   4        0.90        5.26      1.50 o 
  -4   8   4       13.40       12.98      1.42 o 
  -3   8   4      335.81      329.30      2.42 o 
  -2   8   4       10.79        9.84      1.36 o 
  -1   8   4       66.79       54.96      1.49 o 
   0   8   4        0.67        0.31      1.09 o 
   1   8   4      330.29      317.20      4.80 o 
   2   8   4        5.26        8.91      1.23 o 
   3   8   4      117.92      124.58      1.77 o 
   4   8   4       67.72       68.35      1.59 o 
   5   8   4        5.21        4.77      1.40 o 
   6   8   4      172.58      180.15      3.67 o 
   7   8   4       61.75       65.63      1.35 o 
   8   8   4        0.84        1.19      1.44 o 
   9   8   4       12.89       12.27      1.26 o 
  10   8   4       14.26       12.86      1.59 o 
  11   8   4        2.81        3.80      1.64 o 
  -9   9   4        1.25        2.82      1.78 o 
  -8   9   4       17.93       14.72      1.78 o 
  -7   9   4        0.48        1.13      1.50 o 
  -6   9   4       22.38       18.12      1.55 o 
  -5   9   4        0.32        1.31      1.41 o 
  -4   9   4       49.35       41.02      1.55 o 
  -3   9   4        0.58        2.37      1.34 o 
  -2   9   4       45.81       52.93      2.89 o 
  -1   9   4       63.35       69.70      1.58 o 
   0   9   4        9.28        9.07      1.39 o 
   1   9   4        0.03       -0.31      1.12 o 
   2   9   4        0.84        1.30      1.25 o 
   3   9   4      134.43      132.80      3.57 o 
   4   9   4      156.71      152.82      5.35 o 
   5   9   4       98.64       95.68      4.14 o 
   6   9   4        7.27        9.13      1.49 o 
   7   9   4       30.63       28.92      1.74 o 
   8   9   4        2.57        1.67      1.21 o 
   9   9   4       16.27       14.24      1.60 o 
  10   9   4        5.75        5.16      2.28 o 
  -8  10   4        9.84       13.52      2.32 o 
  -7  10   4        0.08        2.29      1.72 o 
  -6  10   4       10.74       17.31      1.60 o 
  -5  10   4       27.73       22.30      1.53 o 
  -4  10   4        0.81        3.44      1.38 o 
  -3  10   4       45.05       40.76      2.99 o 
  -2  10   4       25.70       25.24      1.44 o 
  -1  10   4       56.63       56.09      1.52 o 
   0  10   4       20.60       18.09      1.39 o 
   1  10   4        0.11       -0.69      1.36 o 
   2  10   4      166.06      173.34      1.66 o 
   3  10   4       40.08       44.30      1.36 o 
   4  10   4      244.04      263.15      2.45 o 
   5  10   4        9.50        6.65      1.17 o 
   6  10   4       26.68       25.18      1.40 o 
   7  10   4        0.94       -0.56      1.02 o 
   8  10   4       52.53       54.50      1.69 o 
   9  10   4       11.08       14.49      1.64 o 
  -7  11   4        3.04        2.40      1.62 o 
  -6  11   4       17.54       15.70      1.80 o 
  -5  11   4        2.47        0.78      1.52 o 
  -4  11   4        3.86        4.34      1.48 o 
  -3  11   4        0.48        2.17      1.43 o 
  -2  11   4       41.81       33.66      1.55 o 
  -1  11   4        1.93        3.42      2.65 o 
   0  11   4        1.66        1.61      1.75 o 
   1  11   4        1.78        3.87      1.43 o 
   2  11   4        0.90        1.47      1.54 o 
   3  11   4        0.04        1.35      1.24 o 
   4  11   4       34.58       34.96      1.76 o 
   5  11   4      101.60      100.74      3.80 o 
   6  11   4       15.42       13.34      1.33 o 
   7  11   4        0.11        0.84      1.28 o 
   8  11   4        5.31        7.38      1.64 o 
  -6  12   4       18.82       20.43      3.04 o 
  -5  12   4       30.05       25.09      1.74 o 
  -4  12   4        0.45        0.85      1.55 o 
  -3  12   4        0.02        0.72      1.52 o 
  -2  12   4        3.87        2.69      1.73 o 
  -1  12   4       41.99       40.45      1.60 o 
   0  12   4       28.89       29.51      1.55 o 
   1  12   4        0.01        0.80      1.18 o 
   2  12   4       68.27       69.25      1.68 o 
   3  12   4       94.55       95.71      2.20 o 
   4  12   4       11.31       11.32      1.34 o 
   5  12   4        0.69        0.53      1.17 o 
   6  12   4       50.59       48.90      1.51 o 
   7  12   4        0.38       -0.23      1.21 o 
  -4  13   4        1.54       -0.46      1.66 o 
  -3  13   4        1.68        0.93      1.61 o 
  -2  13   4        0.17        2.16      1.58 o 
  -1  13   4        0.49        2.39      1.54 o 
   0  13   4        0.15        2.19      1.57 o 
   1  13   4       23.90       21.04      1.63 o 
   2  13   4       20.94       21.09      1.67 o 
   3  13   4        0.07        1.13      1.58 o 
   4  13   4        1.17        0.17      1.40 o 
   5  13   4        0.58        1.24      1.44 o 
   0 -11   5       18.10       15.70      1.98 o 
   1 -11   5        6.33        3.92      1.64 o 
   2 -11   5        5.04        5.77      1.39 o 
   3 -11   5       32.65       29.93      1.46 o 
  -3 -10   5        8.56        5.60      1.67 o 
  -2 -10   5        5.67        6.80      1.60 o 
  -1 -10   5        2.85        3.17      1.58 o 
   0 -10   5       10.90       10.64      1.56 o 
   1 -10   5       24.94       25.03      1.32 o 
   2 -10   5        1.53        3.38      1.19 o 
   3 -10   5        2.28        2.49      1.30 o 
   4 -10   5       13.58       14.25      1.33 o 
   5 -10   5        3.66        5.31      1.04 o 
   6 -10   5        3.33        2.97      1.20 o 
  -5  -9   5        0.27       -0.24      1.37 o 
  -4  -9   5       10.17       11.27      1.39 o 
  -3  -9   5        8.11        8.62      1.55 o 
  -2  -9   5      126.62      114.69      2.56 o 
  -1  -9   5       30.73       28.89      2.43 o 
   0  -9   5       31.78       32.53      1.55 o 
   1  -9   5       27.37       27.04      1.12 o 
   2  -9   5        4.22        5.72      1.22 o 
   3  -9   5       18.97       18.63      2.28 o 
   4  -9   5        1.98        2.39      1.25 o 
   5  -9   5        0.23        1.24      1.25 o 
   6  -9   5       36.28       40.08      1.38 o 
   7  -9   5       16.91       14.59      2.26 o 
   8  -9   5        1.43        2.00      1.67 o 
  -7  -8   5       19.81       16.28      1.34 o 
  -6  -8   5       13.58       15.62      1.42 o 
  -5  -8   5       44.15       49.17      1.61 o 
  -4  -8   5       54.45       57.96      2.34 o 
  -3  -8   5       34.75       34.95      1.76 o 
  -2  -8   5       15.62       14.59      1.54 o 
  -1  -8   5        9.90        9.43      1.47 o 
   0  -8   5       60.12       62.30      2.84 o 
   1  -8   5      120.08      126.33      3.99 o 
   2  -8   5       46.00       43.42      1.27 o 
   3  -8   5       14.93       16.61      1.21 o 
   4  -8   5        0.01        1.11      1.18 o 
   5  -8   5       32.71       34.80      1.99 o 
   6  -8   5       14.30       15.98      1.56 o 
   7  -8   5       13.68       13.11      1.29 o 
   8  -8   5        0.77       -1.45      1.52 o 
   9  -8   5       39.38       38.58      3.66 o 
  -8  -7   5       41.81       40.02      2.23 o 
  -7  -7   5       18.01       17.08      1.23 o 
  -6  -7   5       34.56       31.56      1.49 o 
  -5  -7   5       11.55       13.52      1.33 o 
  -4  -7   5       62.53       62.30      2.24 o 
  -3  -7   5       34.71       33.20      1.25 o 
  -2  -7   5        0.76        1.79      1.56 o 
  -1  -7   5       13.81       14.35      3.20 o 
   0  -7   5       70.40       68.20      1.47 o 
   1  -7   5        4.05        9.58      3.36 o 
   2  -7   5        0.82        0.68      1.15 o 
   3  -7   5        0.27        0.96      1.14 o 
   4  -7   5       20.24       19.30      1.19 o 
   5  -7   5        5.22        5.62      1.19 o 
   6  -7   5        0.41        3.64      1.46 o 
   7  -7   5        1.54        2.63      1.45 o 
   8  -7   5       20.09       14.56      1.54 o 
   9  -7   5        4.43        5.90      1.53 o 
  10  -7   5        1.75        1.00      1.60 o 
  -8  -6   5       12.88       14.52      1.55 o 
  -7  -6   5       24.37       21.96      1.40 o 
  -6  -6   5       19.26       20.98      1.27 o 
  -5  -6   5       93.31       96.38      1.46 o 
  -4  -6   5       13.89       13.42      1.25 o 
  -3  -6   5      107.49      119.34      3.15 o 
  -2  -6   5      106.06      104.28      3.04 o 
  -1  -6   5      379.71      380.69      2.62 o 
   0  -6   5       28.66       25.21      1.20 o 
   1  -6   5       83.32       84.71      2.08 o 
   2  -6   5       14.96       15.41      1.35 o 
   3  -6   5       98.33       97.95      2.54 o 
   4  -6   5       25.61       25.26      1.20 o 
   5  -6   5        0.76        0.22      1.43 o 
   6  -6   5        2.10        4.55      1.67 o 
   7  -6   5      161.51      178.43      2.26 o 
   8  -6   5        6.12        9.17      1.52 o 
   9  -6   5        0.72        6.14      1.51 o 
  10  -6   5        1.04        2.38      1.57 o 
  11  -6   5       17.85       19.02      1.73 o 
  -9  -5   5       77.33       63.66     13.01 o 
  -8  -5   5       16.13       19.65      2.04 o 
  -7  -5   5       30.72       32.83      2.45 o 
  -6  -5   5       15.84       18.32      1.29 o 
  -5  -5   5        1.57        1.59      1.23 o 
  -4  -5   5       28.79       28.53      1.69 o 
  -3  -5   5      241.04      239.11      5.53 o 
  -2  -5   5        2.81        1.78      1.21 o 
  -1  -5   5        2.60        3.29      1.13 o 
   0  -5   5        0.29        0.18      1.10 o 
   1  -5   5       26.07       19.87      1.33 o 
   2  -5   5        5.84        8.73      1.16 o 
   3  -5   5        8.79       10.75      1.02 o 
   4  -5   5       36.93       41.76      1.67 o 
   5  -5   5      109.16      111.05      1.77 o 
   6  -5   5        2.86        0.86      2.01 o 
   7  -5   5        0.04        2.51      1.53 o 
   8  -5   5        0.42        1.08      1.44 o 
   9  -5   5        2.41        2.66      1.50 o 
  10  -5   5        7.05        6.91      1.56 o 
  11  -5   5        2.40        5.66      1.61 o 
 -10  -4   5       22.71       17.21      2.46 o 
  -9  -4   5       35.07       33.90      9.33 o 
  -8  -4   5       35.18       38.05      1.62 o 
  -7  -4   5       39.16       41.55      1.57 o 
  -6  -4   5        1.21        0.21      1.31 o 
  -5  -4   5       56.51       56.00      1.36 o 
  -4  -4   5       27.11       29.53      1.20 o 
  -3  -4   5      173.90      173.50      6.37 o 
  -2  -4   5        3.25        3.84      1.75 o 
  -1  -4   5      145.35      142.60      1.54 o 
   0  -4   5      274.74      273.55      5.61 o 
   1  -4   5       20.31       17.58      1.41 o 
   2  -4   5      353.73      346.92      6.44 o 
   3  -4   5       47.42       50.87      1.61 o 
   4  -4   5       18.38       12.93      1.48 o 
   5  -4   5       39.13       37.40      1.40 o 
   6  -4   5      158.45      150.51      3.97 o 
   7  -4   5        1.49        1.14      1.43 o 
   8  -4   5       10.24       10.38      1.45 o 
   9  -4   5       19.59       24.91      2.11 o 
  10  -4   5        3.25        3.97      1.53 o 
  11  -4   5        0.05        0.57      2.50 o 
  12  -4   5        0.00        0.63      1.68 o 
 -10  -3   5        0.03       -1.12      2.32 o 
  -9  -3   5       12.43       12.46      2.22 o 
  -8  -3   5        0.24        1.58      1.65 o 
  -7  -3   5       67.55       66.75      1.72 o 
  -6  -3   5        0.00        1.21      1.39 o 
  -5  -3   5      561.98      572.12     15.84 o 
  -4  -3   5      166.18      152.04      4.43 o 
  -3  -3   5      143.95      143.98      3.31 o 
  -2  -3   5       22.60       25.41      1.28 o 
  -1  -3   5      108.22       96.40      1.67 o 
   0  -3   5      175.06      166.55      4.41 o 
   1  -3   5       11.76       17.38      1.49 o 
   2  -3   5      342.67      371.39      9.88 o 
   3  -3   5      686.33      687.41     11.67 o 
   4  -3   5       92.15       90.62      3.05 o 
   5  -3   5        1.17        3.26      1.48 o 
   6  -3   5        3.09        2.73      1.51 o 
   7  -3   5       20.42       22.61      2.87 o 
   8  -3   5       14.77       15.86      1.46 o 
   9  -3   5        4.62        9.42      1.47 o 
  10  -3   5        0.13        1.49      1.47 o 
  11  -3   5       17.16       13.80      1.56 o 
  12  -3   5        0.00        0.27      1.60 o 
 -10  -2   5        1.33       -0.17      2.15 o 
  -9  -2   5       19.68       26.79      2.21 o 
  -8  -2   5       35.44       44.96      2.14 o 
  -7  -2   5       56.45       63.32      2.21 o 
  -6  -2   5        4.71        6.52      1.49 o 
  -5  -2   5        6.53        3.73      1.42 o 
  -4  -2   5      214.21      220.74      5.40 o 
  -3  -2   5        6.18        9.79      1.17 o 
  -2  -2   5      786.24      790.94     16.42 o 
  -1  -2   5      108.37      118.56      2.82 o 
   0  -2   5      128.05       99.85      2.62 o 
   1  -2   5      559.77      534.34     16.30 o 
   2  -2   5      228.21      210.19      5.39 o 
   3  -2   5      551.21      595.93     16.86 o 
   4  -2   5     1083.98     1015.80     15.16 o 
   5  -2   5      301.89      269.53      5.45 o 
   6  -2   5        2.68        4.92      2.06 o 
   7  -2   5      123.01      123.84      2.75 o 
   8  -2   5       52.29       55.25      3.30 o 
   9  -2   5       49.48       43.81      1.53 o 
  10  -2   5        5.36        4.86      1.48 o 
  11  -2   5        0.01        3.77      1.49 o 
  12  -2   5        1.52        2.63      2.33 o 
  13  -2   5        6.95        6.88      1.86 o 
 -11  -1   5       47.37       40.91      2.55 o 
 -10  -1   5       45.26       39.09      2.32 o 
  -9  -1   5       31.71       31.65      2.17 o 
  -8  -1   5       53.70       52.89      2.23 o 
  -7  -1   5      280.16      311.41      2.94 o 
  -6  -1   5      262.88      280.14      2.94 o 
  -5  -1   5      100.95      116.69      3.33 o 
  -4  -1   5      519.66      495.82     16.50 o 
  -3  -1   5        4.91        7.09      1.31 o 
  -2  -1   5      878.25      821.77     23.07 o 
  -1  -1   5      308.42      294.27      5.49 o 
   0  -1   5     1336.31     1528.84     34.09 o 
   1  -1   5     1457.45     1476.66     39.61 o 
   2  -1   5     1151.01     1112.82     39.91 o 
   3  -1   5      136.66      169.56      3.95 o 
   4  -1   5        3.96        2.39      1.20 o 
   5  -1   5        3.68        1.78      1.46 o 
   6  -1   5      103.08      108.28      6.07 o 
   7  -1   5       71.20       79.10      5.65 o 
   8  -1   5       56.78       58.85      3.15 o 
   9  -1   5        8.63       10.97      1.45 o 
  10  -1   5       18.08       16.55      1.51 o 
  11  -1   5        0.05        1.76      2.15 o 
  12  -1   5       62.51       54.59      1.81 o 
  13  -1   5       16.85       15.92      1.88 o 
 -11   0   5        1.02        2.07      2.30 o 
 -10   0   5       28.57       26.93      2.22 o 
  -9   0   5       14.28       16.18      2.14 o 
  -8   0   5       68.88       76.68      2.29 o 
  -7   0   5      401.06      433.39      3.38 o 
  -6   0   5       91.97       95.32      2.32 o 
  -5   0   5        1.15        1.72      1.91 o 
  -4   0   5       36.11       45.43      2.47 o 
  -3   0   5       49.83       30.32      1.46 o 
  -2   0   5     1126.76     1262.82     30.56 o 
  -1   0   5      989.26      949.38     20.76 o 
   0   0   5      549.51      637.14     13.35 o 
   1   0   5     1961.57     1937.98     41.28 o 
   2   0   5       51.28       48.21      1.63 o 
   3   0   5     1952.66     1892.53     79.50 o 
   4   0   5      144.48      161.34      5.00 o 
   5   0   5     1583.50     1599.17     41.42 o 
   6   0   5      294.85      286.01     18.97 o 
   7   0   5      341.05      339.41     23.58 o 
   8   0   5      155.56      171.16     12.83 o 
   9   0   5      102.39      101.88      2.47 o 
  10   0   5        2.03        2.96      1.49 o 
  11   0   5       44.75       42.54      1.63 o 
  12   0   5        9.22       11.49      1.61 o 
  13   0   5       23.62       20.09      1.77 o 
  -7   1   5       24.80       29.89      2.04 o 
  -6   1   5     1098.36     1130.09      5.01 o 
  -5   1   5       26.26       25.96      2.03 o 
  -4   1   5      135.43      135.71      2.54 o 
  -3   1   5       25.62       36.70      1.56 o 
  -2   1   5      611.59      732.58     24.48 o 
  -1   1   5        2.37        3.64      1.23 o 
   0   1   5     3517.75     3730.56    142.21 o 
   1   1   5       26.53       36.52      2.36 o 
   2   1   5      216.54      276.22     10.02 o 
   3   1   5        0.01        2.26      1.75 o 
   4   1   5      264.34      240.01      7.75 o 
   5   1   5       15.09       16.89      1.24 o 
   6   1   5      126.44      127.81      1.86 o 
   7   1   5       75.08       71.36      2.33 o 
   8   1   5      149.41      160.45      1.85 o 
   9   1   5        0.00       -0.08      1.40 o 
  10   1   5        0.03       -1.03      1.43 o 
  11   1   5        2.65        1.69      2.49 o 
  12   1   5       44.71       37.29      1.85 o 
  13   1   5        7.32        6.72      1.70 o 
  -6   2   5      179.61      184.08      3.11 o 
  -5   2   5       91.06       92.08      2.36 o 
  -4   2   5      391.85      391.28      3.50 o 
  -3   2   5      184.09      178.98      7.06 o 
  -2   2   5      286.84      420.28      9.59 o 
  -1   2   5      385.96      325.58      7.26 o 
   0   2   5     2159.48     2312.12     42.20 o 
   1   2   5     1081.30     1091.13     34.54 o 
   2   2   5      633.10      654.48     30.43 o 
   3   2   5      560.87      549.76     28.06 o 
   4   2   5      274.58      269.35      7.54 o 
   5   2   5      988.29     1011.92     13.69 o 
   6   2   5     1061.00     1096.35     16.82 o 
   7   2   5      606.65      633.59     14.71 o 
   8   2   5       22.75       29.53      1.52 o 
   9   2   5        4.24        3.14      1.79 o 
  10   2   5        0.28        2.22      1.42 o 
  11   2   5       17.61       18.06      1.71 o 
  12   2   5        5.23        3.47      1.95 o 
  13   2   5       48.41       42.13      1.84 o 
  -5   3   5      598.95      618.09      4.64 o 
  -4   3   5       53.81       52.67      1.91 o 
  -3   3   5       86.60       73.85      2.46 o 
  -2   3   5      274.89      283.32     12.78 o 
  -1   3   5      135.56      108.01      2.37 o 
   0   3   5     1601.96     1706.05     47.99 o 
   1   3   5      788.56      721.96     27.49 o 
   2   3   5       85.28       76.53      3.19 o 
   3   3   5       24.88       18.48      2.39 o 
   4   3   5       17.76       13.67      1.47 o 
   5   3   5      316.35      309.40     17.95 o 
   6   3   5      142.23      139.11      6.26 o 
   7   3   5       20.53       25.85      1.49 o 
   8   3   5        0.03        0.91      1.40 o 
   9   3   5       76.78       76.54      1.66 o 
  10   3   5        0.01        0.13      1.16 o 
  11   3   5        3.61        8.63      1.52 o 
  12   3   5       10.67       12.77      1.63 o 
  13   3   5        3.58        1.37      1.68 o 
  -5   4   5       23.57       21.73      1.53 o 
  -4   4   5      164.45      182.60      3.88 o 
  -3   4   5       35.79       47.01      1.51 o 
  -2   4   5      521.29      500.42      7.59 o 
  -1   4   5        2.84        7.17      1.37 o 
   0   4   5      207.85      169.93      1.78 o 
   1   4   5       52.73       51.60      1.59 o 
   2   4   5     1163.39     1077.96     20.01 o 
   3   4   5      560.52      594.60      2.84 o 
   4   4   5     1206.69     1268.18      5.35 o 
   5   4   5        0.84        1.96      1.14 o 
   6   4   5      153.68      152.95      4.72 o 
   7   4   5       10.32       10.43      1.41 o 
   8   4   5       91.93      101.60      2.18 o 
   9   4   5       76.84       76.91      2.21 o 
  10   4   5        0.92        2.77      1.41 o 
  11   4   5        5.09        6.64      1.84 o 
  12   4   5        0.12       -1.59      1.72 o 
  13   4   5       15.55       12.46      1.90 o 
  -7   5   5       30.73       29.78      2.67 o 
  -6   5   5      302.39      300.64      8.46 o 
  -5   5   5      463.44      454.41     10.58 o 
  -4   5   5      138.26      151.70      2.68 o 
  -3   5   5      847.12      835.38     17.24 o 
  -2   5   5      193.22      177.18      2.13 o 
  -1   5   5      177.39      159.91      4.30 o 
   0   5   5       27.96       28.44      1.39 o 
   1   5   5       78.11       63.06      2.63 o 
   2   5   5      815.48      828.82      3.20 o 
   3   5   5      327.64      332.12     11.31 o 
   4   5   5       60.48       51.45      1.52 o 
   5   5   5       63.25       59.41      3.98 o 
   6   5   5       60.73       61.38      2.17 o 
   7   5   5      266.82      249.10      3.56 o 
   8   5   5       22.38       25.49      1.87 o 
   9   5   5       24.75       30.60      4.45 o 
  10   5   5       16.37       17.82      2.74 o 
  11   5   5        0.01        1.16      1.69 o 
  12   5   5       21.07       18.73      1.79 o 
  -9   6   5        1.30        3.20      3.20 o 
  -8   6   5        5.37        5.71      2.40 o 
  -7   6   5        4.32        4.51      1.90 o 
  -6   6   5       81.28       81.30      2.33 o 
  -5   6   5       16.33       15.77      1.39 o 
  -4   6   5       13.32       11.68      1.32 o 
  -3   6   5        9.26        6.45      1.36 o 
  -2   6   5      110.47      100.31      2.01 o 
  -1   6   5       21.16       20.44      1.38 o 
   0   6   5        5.97        4.75      1.37 o 
   1   6   5        2.75       -0.02      1.37 o 
   2   6   5      213.72      234.16      3.55 o 
   3   6   5      287.16      263.60      2.82 o 
   4   6   5       69.29       61.18      1.54 o 
   5   6   5        0.03        0.80      1.36 o 
   6   6   5       25.58       20.70      1.49 o 
   7   6   5       46.27       56.33      2.21 o 
   8   6   5       17.79       18.89      1.41 o 
   9   6   5      124.17      133.98      2.67 o 
  10   6   5        2.34        2.76      1.50 o 
  11   6   5        1.23        2.83      1.55 o 
  12   6   5        1.25        1.85      1.62 o 
 -10   7   5       11.97        7.02      6.68 o 
  -9   7   5        0.12        0.32      2.28 o 
  -8   7   5       24.19       28.67      2.03 o 
  -7   7   5        4.77        2.81      1.79 o 
  -6   7   5       78.02       84.91      2.82 o 
  -5   7   5        0.01        0.49      1.34 o 
  -4   7   5      434.29      405.74      8.98 o 
  -3   7   5       30.12       26.81      1.47 o 
  -2   7   5      193.50      196.57      2.06 o 
  -1   7   5      167.69      169.33      1.90 o 
   0   7   5      358.40      360.95      2.32 o 
   1   7   5       35.31       38.62      1.93 o 
   2   7   5       37.66       31.41      1.77 o 
   3   7   5        6.15        6.73      1.13 o 
   4   7   5      427.10      449.23     10.28 o 
   5   7   5       42.49       46.49      1.94 o 
   6   7   5      236.07      228.70      1.95 o 
   7   7   5        6.58        6.91      1.17 o 
   8   7   5       34.28       37.82      2.06 o 
   9   7   5        2.19        3.95      1.44 o 
  10   7   5        0.70        2.34      1.49 o 
  11   7   5        7.89        9.61      1.56 o 
  -9   8   5        0.00        1.15      2.14 o 
  -8   8   5       55.70       52.95      2.39 o 
  -7   8   5        2.51        0.69      1.49 o 
  -6   8   5        4.92        5.48      1.26 o 
  -5   8   5        1.02        1.65      1.42 o 
  -4   8   5       60.17       61.60      1.76 o 
  -3   8   5       20.59       19.45      1.55 o 
  -2   8   5       16.14       17.39      1.42 o 
  -1   8   5        1.89        3.65      1.32 o 
   0   8   5       93.36       93.47      1.63 o 
   1   8   5       11.10       14.66      1.38 o 
   2   8   5       86.59       74.00      2.76 o 
   3   8   5        0.70        1.77      1.61 o 
   4   8   5       11.08       13.80      1.93 o 
   5   8   5       69.70       66.13      1.81 o 
   6   8   5        1.30        1.45      1.37 o 
   7   8   5       29.07       29.85      1.43 o 
   8   8   5      107.16      121.41      2.47 o 
   9   8   5       21.19       20.85      2.18 o 
  10   8   5        0.61        0.80      1.54 o 
  11   8   5       32.61       29.62      2.08 o 
  -9   9   5       16.42       20.61      2.18 o 
  -8   9   5       25.47       20.52      1.72 o 
  -7   9   5       12.31       18.85      1.60 o 
  -6   9   5       11.48        9.06      1.54 o 
  -5   9   5       33.09       33.41      1.59 o 
  -4   9   5        1.71        2.50      1.39 o 
  -3   9   5       35.59       33.99      1.50 o 
  -2   9   5      135.78      127.88      3.86 o 
  -1   9   5      117.06      121.22      3.02 o 
   0   9   5        1.23        2.09      1.34 o 
   1   9   5       16.07       15.68      1.43 o 
   2   9   5      139.21      150.49      1.88 o 
   3   9   5       88.93       84.53      2.37 o 
   4   9   5       25.18       24.86      1.43 o 
   5   9   5       23.27       24.79      1.69 o 
   6   9   5        4.39        6.63      1.41 o 
   7   9   5       16.97       14.45      1.45 o 
   8   9   5       16.69       11.72      1.52 o 
   9   9   5        0.09        2.26      1.33 o 
  10   9   5        0.28        0.06      1.62 o 
  -8  10   5        0.07        0.05      1.56 o 
  -7  10   5        2.19        3.57      1.58 o 
  -6  10   5       11.50       10.32      1.52 o 
  -5  10   5        1.47        1.03      1.47 o 
  -4  10   5        0.08        0.43      1.46 o 
  -3  10   5       12.47       11.18      1.45 o 
  -2  10   5       18.76       23.01      1.45 o 
  -1  10   5       67.89       58.84      1.33 o 
   0  10   5       15.84       15.11      1.15 o 
   1  10   5       37.14       39.85      1.78 o 
   2  10   5        6.44        9.85      1.33 o 
   3  10   5        0.01        0.48      1.22 o 
   4  10   5       26.54       29.22      1.31 o 
   5  10   5       21.34       23.01      1.11 o 
   6  10   5       22.49       19.74      1.49 o 
   7  10   5        1.72        4.78      1.58 o 
   8  10   5        8.54        9.32      1.29 o 
   9  10   5        5.43        5.85      1.64 o 
  -7  11   5       20.50       18.20      1.90 o 
  -6  11   5        2.17        4.01      1.59 o 
  -5  11   5       12.10       12.58      1.73 o 
  -4  11   5        1.37        2.86      1.44 o 
  -3  11   5       37.37       36.74      1.58 o 
  -2  11   5       22.34       20.90      1.48 o 
  -1  11   5       50.56       48.45      1.56 o 
   0  11   5        8.20        7.48      1.42 o 
   1  11   5       95.25       96.85      1.68 o 
   2  11   5       64.46       63.15      1.93 o 
   3  11   5       43.85       46.62      1.52 o 
   4  11   5       13.10       15.40      1.32 o 
   5  11   5       35.52       35.87      1.40 o 
   6  11   5        2.82        0.69      1.49 o 
   7  11   5        1.28        2.14      1.55 o 
   8  11   5       30.76       27.54      2.38 o 
  -6  12   5       13.17       14.30      1.90 o 
  -5  12   5        6.49        7.49      1.66 o 
  -4  12   5        4.86        4.01      2.63 o 
  -3  12   5        9.65       11.62      1.54 o 
  -2  12   5        0.11        0.14      1.47 o 
  -1  12   5        3.29        2.30      1.21 o 
   0  12   5        6.11        5.94      1.23 o 
   1  12   5       11.45       13.12      1.51 o 
   2  12   5        0.60        2.16      1.46 o 
   3  12   5        0.17        0.21      1.37 o 
   4  12   5        4.06        4.86      1.36 o 
   5  12   5       29.66       28.32      1.45 o 
   6  12   5        2.03        2.24      1.39 o 
   7  12   5        0.27        1.65      1.36 o 
  -4  13   5        3.40        2.65      1.68 o 
  -3  13   5        7.94        7.56      1.63 o 
  -2  13   5        1.75        2.27      1.58 o 
  -1  13   5       22.03       19.47      1.61 o 
   0  13   5       52.47       53.59      1.75 o 
   1  13   5       16.00       16.36      3.29 o 
   2  13   5       16.59       14.62      1.91 o 
   3  13   5        0.15        1.10      1.57 o 
   4  13   5       18.34       18.07      1.32 o 
   5  13   5        2.54        3.03      1.38 o 
  -1 -10   6        2.73        1.93      1.64 o 
   0 -10   6       16.25       14.28      1.70 o 
   1 -10   6        9.44        9.14      1.17 o 
   2 -10   6        3.76        4.28      1.33 o 
   3 -10   6       18.81       14.07      1.39 o 
   4 -10   6       16.80       14.43      1.41 o 
  -4  -9   6        0.05        1.06      1.83 o 
  -3  -9   6       13.50       12.90      2.41 o 
  -2  -9   6        9.12       12.83      1.76 o 
  -1  -9   6        1.63        2.13      1.55 o 
   0  -9   6       77.11       71.68      1.76 o 
   1  -9   6        0.63       -0.02      1.25 o 
   2  -9   6       26.73       27.93      1.31 o 
   3  -9   6       36.31       41.19      1.33 o 
   4  -9   6       18.91       20.25      2.67 o 
   5  -9   6        0.72       -0.51      1.13 o 
   6  -9   6       27.72       33.30      1.39 o 
   7  -9   6       35.40       39.65      1.47 o 
  -5  -8   6        0.14        0.65      1.43 o 
  -4  -8   6        3.67        4.43      1.17 o 
  -3  -8   6       17.96       15.72      1.57 o 
  -2  -8   6       53.35       55.09      2.48 o 
  -1  -8   6       21.65       18.85      1.55 o 
   0  -8   6        1.37        1.14      1.04 o 
   1  -8   6      134.22      131.30      5.42 o 
   2  -8   6       66.19       63.53      2.99 o 
   3  -8   6        7.42        6.34      1.23 o 
   4  -8   6       52.79       49.80      4.53 o 
   5  -8   6        1.13        0.34      1.25 o 
   6  -8   6        3.34        2.73      1.26 o 
   7  -8   6        0.09        1.07      1.30 o 
   8  -8   6        0.93        1.07      1.57 o 
  -7  -7   6       17.70       21.83      1.34 o 
  -6  -7   6       56.14       47.98      1.39 o 
  -5  -7   6        9.85       11.00      1.27 o 
  -4  -7   6      170.74      177.46      8.14 o 
  -3  -7   6       15.98       15.78      1.11 o 
  -2  -7   6       34.71       37.68      1.59 o 
  -1  -7   6       12.55       16.24      1.42 o 
   0  -7   6        5.41        5.25      1.16 o 
   1  -7   6       48.06       45.36      3.09 o 
   2  -7   6      337.83      333.18     10.66 o 
   3  -7   6        8.05        9.02      1.20 o 
   4  -7   6       31.33       34.18      2.36 o 
   5  -7   6       14.90       17.54      1.09 o 
   6  -7   6       18.57       22.16      1.94 o 
   7  -7   6        2.80        3.26      1.50 o 
   8  -7   6       93.89      102.03      7.87 o 
   9  -7   6       13.17       18.06      1.39 o 
  -8  -6   6       17.96       14.56      2.55 o 
  -7  -6   6       36.80       31.28      1.59 o 
  -6  -6   6      191.16      194.91      4.02 o 
  -5  -6   6      165.62      163.51      2.74 o 
  -4  -6   6       70.95       66.52      1.27 o 
  -3  -6   6        1.65        2.25      1.22 o 
  -2  -6   6       78.21       77.00      3.61 o 
  -1  -6   6      336.43      316.32      4.86 o 
   0  -6   6      304.09      321.54      6.40 o 
   1  -6   6       37.20       34.78      1.51 o 
   2  -6   6      134.70      128.46      5.28 o 
   3  -6   6        0.00        0.17      1.13 o 
   4  -6   6       41.72       41.87      2.04 o 
   5  -6   6        0.11        2.08      1.19 o 
   6  -6   6        4.41        4.43      2.46 o 
   7  -6   6       18.07       19.70      1.55 o 
   8  -6   6        5.83        3.92      1.27 o 
   9  -6   6        0.88       -0.34      1.24 o 
  10  -6   6        0.16       -0.43      1.69 o 
  -8  -5   6       11.87        9.71      1.54 o 
  -7  -5   6        4.15        2.70      1.45 o 
  -6  -5   6      115.47      126.91      4.53 o 
  -5  -5   6       49.81       42.85      1.46 o 
  -4  -5   6        3.30        4.09      1.21 o 
  -3  -5   6       82.26       78.79      3.20 o 
  -2  -5   6      121.37      124.67      5.21 o 
  -1  -5   6      373.26      377.38      8.28 o 
   0  -5   6      193.97      190.00      6.57 o 
   1  -5   6      281.73      285.81      6.73 o 
   2  -5   6       23.63       19.54      1.36 o 
   3  -5   6      100.44       93.39      4.13 o 
   4  -5   6      230.47      209.38      2.30 o 
   5  -5   6       28.65       26.42      1.49 o 
   6  -5   6      228.39      236.21      3.37 o 
   7  -5   6       31.24       33.64      1.29 o 
   8  -5   6        0.38        2.06      1.52 o 
   9  -5   6        7.94        5.55      1.29 o 
  10  -5   6       45.26       60.47      1.76 o 
  11  -5   6        0.69       -0.13      1.58 o 
  -9  -4   6        4.73        6.91      2.33 o 
  -8  -4   6       51.45       55.08      5.35 o 
  -7  -4   6       13.76       12.88      1.54 o 
  -6  -4   6       16.56       17.21      1.44 o 
  -5  -4   6      109.77      104.32      4.06 o 
  -4  -4   6       20.01       22.31      1.33 o 
  -3  -4   6      715.16      727.77     31.52 o 
  -2  -4   6      784.73      745.73     25.57 o 
  -1  -4   6        3.52        4.31      1.25 o 
   0  -4   6        4.08        2.96      1.15 o 
   1  -4   6        0.85        1.14      1.14 o 
   2  -4   6       94.26       92.64      1.44 o 
   3  -4   6       57.66       56.87      1.94 o 
   4  -4   6       19.99       15.29      1.51 o 
   5  -4   6        7.44       10.00      1.94 o 
   6  -4   6       11.96       10.97      1.54 o 
   7  -4   6        6.50        6.63      1.50 o 
   8  -4   6        3.51        2.97      1.49 o 
   9  -4   6       14.19       12.36      1.49 o 
  10  -4   6       46.71       42.79      3.87 o 
  11  -4   6        9.96        7.01      1.65 o 
  -9  -3   6       14.50       14.46      2.27 o 
  -8  -3   6        0.05        3.03      2.10 o 
  -7  -3   6       95.58       89.25      1.91 o 
  -6  -3   6       94.33       92.92      2.04 o 
  -5  -3   6       71.93       72.11      2.84 o 
  -4  -3   6      154.90      172.28      7.07 o 
  -3  -3   6     1204.37     1205.05     40.61 o 
  -2  -3   6       64.21       63.57      1.96 o 
  -1  -3   6      561.77      512.61     13.01 o 
   0  -3   6      358.40      373.52      7.87 o 
   1  -3   6      156.54      152.85      3.67 o 
   2  -3   6       36.44       36.43      1.90 o 
   3  -3   6      233.64      206.40      2.01 o 
   4  -3   6       85.61       95.22      1.90 o 
   5  -3   6      430.36      425.06      2.49 o 
   6  -3   6        0.53       -0.67      1.48 o 
   7  -3   6       22.84       30.60      1.50 o 
   8  -3   6        4.92        6.23      1.47 o 
   9  -3   6       81.65       87.89      3.24 o 
  10  -3   6        6.30        5.39      1.53 o 
  11  -3   6       12.71       17.77      1.62 o 
  12  -3   6        4.24        6.61      1.66 o 
 -10  -2   6       35.36       37.01      2.44 o 
  -9  -2   6       22.01       24.65      2.19 o 
  -8  -2   6       11.76       13.65      2.07 o 
  -7  -2   6       16.47       14.48      2.06 o 
  -6  -2   6        0.01       -0.35      1.52 o 
  -5  -2   6      100.96      103.01      3.56 o 
  -4  -2   6      166.79      155.39      4.84 o 
  -3  -2   6       57.56       63.45      1.45 o 
  -2  -2   6       22.81       24.10      1.04 o 
  -1  -2   6        0.01        0.65      1.18 o 
   0  -2   6        3.29        3.55      1.11 o 
   1  -2   6       40.69       45.63      2.21 o 
   2  -2   6       14.71       12.28      1.30 o 
   3  -2   6        4.48        1.97      1.51 o 
   4  -2   6      130.49      144.48      2.47 o 
   5  -2   6       19.05       21.58      1.47 o 
   6  -2   6        3.80        3.25      1.49 o 
   7  -2   6        0.49        4.28      1.51 o 
   8  -2   6       10.88       12.55      1.44 o 
   9  -2   6       91.98       81.76      1.68 o 
  10  -2   6        0.10        1.34      1.46 o 
  11  -2   6       14.94       14.19      1.57 o 
  12  -2   6        0.47       -0.26      1.62 o 
 -10  -1   6        0.39        0.25      2.27 o 
  -9  -1   6        2.00        2.53      2.11 o 
  -8  -1   6      135.43      135.37      2.60 o 
  -7  -1   6       14.88       14.65      1.97 o 
  -6  -1   6       39.16       47.07      2.10 o 
  -5  -1   6      886.69      913.61     15.22 o 
  -4  -1   6      728.90      731.60     17.66 o 
  -3  -1   6      116.07      120.24      1.78 o 
  -2  -1   6      848.99      817.24     19.30 o 
  -1  -1   6        8.07        9.97      1.52 o 
   0  -1   6      145.10      111.39      1.64 o 
   1  -1   6       24.00       14.82      1.15 o 
   2  -1   6        0.35       -0.82      1.44 o 
   3  -1   6      118.56      127.90      6.37 o 
   4  -1   6      523.39      503.07     13.20 o 
   5  -1   6        8.84        8.13      1.46 o 
   6  -1   6       47.96       39.14      1.47 o 
   7  -1   6       99.74       94.99      2.08 o 
   8  -1   6       13.97       16.41      2.99 o 
   9  -1   6        1.47        4.96      1.40 o 
  10  -1   6       24.67       27.44      1.52 o 
  11  -1   6       31.55       31.65      2.31 o 
  12  -1   6       38.58       38.25      1.95 o 
 -10   0   6        8.57        9.19      2.35 o 
  -9   0   6      106.45      105.13      2.52 o 
  -8   0   6        0.26        2.03      2.01 o 
  -7   0   6       46.21       54.80      2.22 o 
  -6   0   6        0.50        0.39      1.89 o 
  -5   0   6       22.13       22.10      2.09 o 
  -4   0   6       99.27      109.51      4.51 o 
  -3   0   6      208.62      224.86      5.82 o 
  -2   0   6      167.17      165.13      2.67 o 
  -1   0   6      370.98      409.81     11.85 o 
   0   0   6        0.59        5.61      2.58 o 
   1   0   6      235.93      251.90      7.31 o 
   2   0   6      383.03      439.91     22.65 o 
   3   0   6       89.53       81.32      1.76 o 
   4   0   6        4.96        6.09      1.50 o 
   5   0   6       31.36       31.27      1.53 o 
   6   0   6        7.74        9.11      1.47 o 
   7   0   6       67.87       66.07      3.71 o 
   8   0   6        0.29       -0.09      2.82 o 
   9   0   6        2.39        4.60      1.40 o 
  10   0   6       16.73       17.63      2.21 o 
  11   0   6        6.67        4.39      1.63 o 
  12   0   6        0.27       -0.10      1.62 o 
  13   0   6        2.02        3.28      1.71 o 
 -10   1   6       40.84       46.65      2.45 o 
  -9   1   6      113.95      121.32      2.62 o 
  -8   1   6      280.81      288.12      3.08 o 
  -7   1   6       23.29       24.54      2.02 o 
  -6   1   6      316.11      318.78      3.13 o 
  -5   1   6        2.17        5.74      1.91 o 
  -4   1   6      451.57      424.71      3.52 o 
  -3   1   6       52.31       54.44      2.89 o 
  -2   1   6       89.70       90.88      4.69 o 
  -1   1   6      240.98      233.72      6.86 o 
   0   1   6        3.81        2.00      1.49 o 
   1   1   6      224.13      209.75      3.78 o 
   2   1   6     2199.30     2180.39     47.06 o 
   3   1   6      200.35      189.71      5.09 o 
   4   1   6        8.49        8.76      1.48 o 
   5   1   6       59.39       52.73      1.60 o 
   6   1   6       86.64       78.49      1.68 o 
   7   1   6       18.81       15.21      2.22 o 
   8   1   6        8.52        9.65      1.43 o 
   9   1   6        3.84        5.59      1.44 o 
  10   1   6       33.40       31.14      1.61 o 
  11   1   6       53.52       49.36      1.67 o 
  12   1   6       20.04       22.71      1.68 o 
  13   1   6        2.95        4.85      1.68 o 
 -10   2   6       34.95       31.15      2.36 o 
  -9   2   6       52.52       47.80      2.31 o 
  -8   2   6      145.84      147.52      2.69 o 
  -7   2   6        0.01        0.61      1.95 o 
  -6   2   6      111.60      116.36      2.45 o 
  -5   2   6      313.46      347.44      3.39 o 
  -4   2   6       60.20       61.81      2.21 o 
  -3   2   6        1.41        2.11      1.34 o 
  -2   2   6      188.18      214.30      7.31 o 
  -1   2   6      626.65      720.67     16.56 o 
   0   2   6     2822.94     3076.58     65.12 o 
   1   2   6      307.92      323.40     11.21 o 
   2   2   6       18.63        9.28      1.41 o 
   3   2   6      101.96       99.33      1.70 o 
   4   2   6      188.35      181.58      7.62 o 
   5   2   6        2.19        3.70      1.41 o 
   6   2   6        2.87        0.85      1.46 o 
   7   2   6       24.66       19.88      1.24 o 
   8   2   6       29.82       29.39      1.74 o 
   9   2   6       35.50       32.52      2.40 o 
  10   2   6        9.08       11.37      1.49 o 
  11   2   6       15.42       17.13      1.89 o 
  12   2   6       19.30       18.15      1.66 o 
  13   2   6        6.91        7.33      1.71 o 
 -10   3   6       39.36       37.71      2.41 o 
  -9   3   6       11.02        6.20      2.15 o 
  -8   3   6       63.79       68.94      2.34 o 
  -7   3   6      525.25      553.05      3.96 o 
  -6   3   6      276.41      305.80      3.31 o 
  -5   3   6      343.46      362.44      3.40 o 
  -4   3   6      126.03      121.95      5.35 o 
  -3   3   6      239.26      252.55      5.86 o 
  -2   3   6       17.97       20.20      1.35 o 
  -1   3   6      182.61      173.34      1.87 o 
   0   3   6      571.88      625.20     15.36 o 
   1   3   6      214.06      150.90      3.39 o 
   2   3   6      606.59      621.71     20.42 o 
   3   3   6      571.73      529.20     23.81 o 
   4   3   6      138.06      103.50      1.72 o 
   5   3   6      152.00      146.79      1.66 o 
   6   3   6       77.65       83.77      1.65 o 
   7   3   6      127.51      135.62      2.39 o 
   8   3   6        0.04        1.99      1.46 o 
   9   3   6       73.87       71.50      1.61 o 
  10   3   6       31.31       27.77      1.87 o 
  11   3   6       49.25       53.93      1.67 o 
  12   3   6        0.10        0.59      1.60 o 
  13   3   6       34.21       36.11      3.19 o 
 -10   4   6      128.46      109.86      2.84 o 
  -9   4   6       11.93       15.02      2.22 o 
  -8   4   6       98.96       95.76      2.52 o 
  -7   4   6       30.50       30.10      2.17 o 
  -6   4   6        8.99       11.26      2.05 o 
  -5   4   6       21.06       23.01      1.78 o 
  -4   4   6       89.28       82.34      2.80 o 
  -3   4   6      267.00      296.85     11.24 o 
  -2   4   6     1083.58     1063.95      6.47 o 
  -1   4   6       61.85       69.52      3.39 o 
   0   4   6        1.92        3.71      1.49 o 
   1   4   6        3.47        4.56      1.83 o 
   2   4   6      872.91      940.63     27.66 o 
   3   4   6        1.64        3.56      1.40 o 
   4   4   6       44.48       40.21      1.50 o 
   5   4   6        9.65       14.11      1.17 o 
   6   4   6       92.24       93.39      5.12 o 
   7   4   6        7.26        6.57      1.48 o 
   8   4   6       10.94       10.35      1.43 o 
   9   4   6       13.84       12.83      1.41 o 
  10   4   6       96.51       88.58      3.64 o 
  11   4   6       10.48       10.59      1.56 o 
  12   4   6        7.47        8.88      1.60 o 
 -10   5   6       10.82       14.72      2.31 o 
  -9   5   6       58.09       52.03      2.42 o 
  -8   5   6       34.85       35.20      2.29 o 
  -7   5   6       34.84       44.13      2.68 o 
  -6   5   6        0.01        0.08      1.94 o 
  -5   5   6      726.27      727.93     16.57 o 
  -4   5   6      520.93      524.02     17.31 o 
  -3   5   6      103.17       98.87      2.17 o 
  -2   5   6      304.03      316.08      4.51 o 
  -1   5   6      136.06      128.04      1.85 o 
   0   5   6      340.83      308.76      3.76 o 
   1   5   6       51.54       58.90      1.52 o 
   2   5   6       26.31       27.88      1.49 o 
   3   5   6       46.67       55.61      1.55 o 
   4   5   6      641.52      590.13      3.79 o 
   5   5   6       66.37       61.77      1.57 o 
   6   5   6      128.00      136.36      6.86 o 
   7   5   6        4.38        4.13      1.40 o 
   8   5   6      268.17      280.16     11.50 o 
   9   5   6       21.59       23.23      2.80 o 
  10   5   6        4.28        4.32      1.44 o 
  11   5   6       28.00       25.83      1.63 o 
  12   5   6       45.29       43.24      2.06 o 
 -10   6   6        0.31        0.12      2.35 o 
  -9   6   6       75.34       91.38      2.70 o 
  -8   6   6        1.57        0.33      2.58 o 
  -7   6   6       30.03       35.49      1.94 o 
  -6   6   6       23.40       18.88      1.55 o 
  -5   6   6       55.78       54.08      1.62 o 
  -4   6   6        3.00        4.36      1.52 o 
  -3   6   6      192.15      181.88      2.22 o 
  -2   6   6      227.07      215.37      2.75 o 
  -1   6   6      231.46      227.27      2.13 o 
   0   6   6       65.61       67.14      1.55 o 
   1   6   6      166.15      162.27      1.82 o 
   2   6   6        0.30        0.11      1.59 o 
   3   6   6       13.76       13.25      1.40 o 
   4   6   6      120.48      124.96      2.30 o 
   5   6   6       25.42       21.77      1.39 o 
   6   6   6        0.36        1.51      1.91 o 
   7   6   6       12.74       11.19      1.20 o 
   8   6   6        2.65        2.27      2.87 o 
   9   6   6       14.51       16.40      2.03 o 
  10   6   6        0.16        1.22      1.50 o 
  11   6   6        2.45        2.30      1.83 o 
  12   6   6       41.87       31.73      1.79 o 
  -9   7   6        0.42        0.18      2.77 o 
  -8   7   6        3.11        5.26      1.63 o 
  -7   7   6       97.37       98.79      1.98 o 
  -6   7   6        5.04        5.58      1.46 o 
  -5   7   6       23.95       24.88      1.55 o 
  -4   7   6        2.06        2.06      1.68 o 
  -3   7   6      598.99      590.91      3.08 o 
  -2   7   6      410.06      375.38      6.06 o 
  -1   7   6       56.82       53.85      2.24 o 
   0   7   6      107.48      112.61      1.71 o 
   1   7   6        8.89        9.78      1.76 o 
   2   7   6      249.41      244.89      3.50 o 
   3   7   6        0.82        1.49      1.11 o 
   4   7   6       67.71       60.89      1.38 o 
   5   7   6      323.24      339.98      4.78 o 
   6   7   6      268.43      271.87     12.19 o 
   7   7   6       46.76       41.31      2.08 o 
   8   7   6       18.70       16.23      2.12 o 
   9   7   6        9.84       14.75      1.52 o 
  10   7   6      147.96      166.38      7.21 o 
  11   7   6       33.05       36.54      1.72 o 
  -9   8   6       11.37        6.29      2.69 o 
  -8   8   6       13.73       18.33      1.83 o 
  -7   8   6       18.02       20.38      1.69 o 
  -6   8   6       11.35       17.11      1.49 o 
  -5   8   6       70.37       65.80      2.04 o 
  -4   8   6       97.89      107.02      1.92 o 
  -3   8   6        9.31       10.08      1.43 o 
  -2   8   6      204.50      205.98      2.18 o 
  -1   8   6       39.52       40.06      1.49 o 
   0   8   6      480.91      475.70      4.48 o 
   1   8   6      103.40      106.41      1.70 o 
   2   8   6       26.25       22.66      1.47 o 
   3   8   6       64.00       60.18      1.93 o 
   4   8   6        0.83        2.04      1.66 o 
   5   8   6       22.70       20.51      1.40 o 
   6   8   6       12.79       15.30      1.18 o 
   7   8   6       10.02       10.91      1.53 o 
   8   8   6       72.14       69.54      2.27 o 
   9   8   6        0.54        0.53      1.51 o 
  10   8   6        0.86        1.54      1.57 o 
  11   8   6       15.98       16.61      1.71 o 
  -8   9   6       21.23       15.74      3.49 o 
  -7   9   6        5.83        6.26      1.69 o 
  -6   9   6        0.14        0.86      1.64 o 
  -5   9   6       37.69       49.13      1.66 o 
  -4   9   6        0.35        1.34      1.37 o 
  -3   9   6        8.21       11.34      1.42 o 
  -2   9   6       91.41       96.04      1.65 o 
  -1   9   6      174.26      173.76      1.87 o 
   0   9   6      104.53      104.25      3.27 o 
   1   9   6       22.93       22.69      1.40 o 
   2   9   6       67.56       64.46      2.28 o 
   3   9   6       93.23       92.09      1.46 o 
   4   9   6       42.68       42.60      2.02 o 
   5   9   6       45.42       46.76      1.96 o 
   6   9   6        3.27        2.29      1.44 o 
   7   9   6      167.89      176.87      5.01 o 
   8   9   6       37.85       39.43      1.59 o 
   9   9   6      121.34      120.20      2.67 o 
  10   9   6        0.26        1.32      1.79 o 
  -7  10   6        5.58        3.77      2.03 o 
  -6  10   6       43.62       44.69      1.73 o 
  -5  10   6       12.85       12.64      1.67 o 
  -4  10   6       65.86       69.78      1.71 o 
  -3  10   6        0.51       -0.37      1.44 o 
  -2  10   6      159.12      168.20      4.75 o 
  -1  10   6       32.23       32.77      1.51 o 
   0  10   6      146.37      146.91      3.51 o 
   1  10   6        3.41        3.26      1.36 o 
   2  10   6      110.50      121.33      6.30 o 
   3  10   6       52.84       53.73      1.42 o 
   4  10   6       61.57       61.62      1.40 o 
   5  10   6        6.24        6.01      1.18 o 
   6  10   6       25.68       29.07      1.56 o 
   7  10   6       29.55       32.25      2.06 o 
   8  10   6        0.09        1.29      1.22 o 
   9  10   6        6.57       12.26      1.61 o 
  -6  11   6       24.67       30.58      1.76 o 
  -5  11   6        1.26       -1.44      1.74 o 
  -4  11   6       31.82       36.85      1.67 o 
  -3  11   6        1.99        1.22      1.48 o 
  -2  11   6        0.91        2.73      1.47 o 
  -1  11   6        9.65        9.08      1.50 o 
   0  11   6        9.91       11.70      1.20 o 
   1  11   6       22.94       23.94      1.49 o 
   2  11   6       34.43       36.39      1.53 o 
   3  11   6        6.05        5.89      1.35 o 
   4  11   6        1.60        2.47      1.28 o 
   5  11   6       43.30       45.37      1.71 o 
   6  11   6        0.15        0.74      1.52 o 
   7  11   6       25.43       27.50      2.27 o 
   8  11   6        5.83        7.37      1.40 o 
  -5  12   6        0.18        1.85      1.65 o 
  -4  12   6       32.14       33.46      1.73 o 
  -3  12   6       11.39       14.94      2.44 o 
  -2  12   6        0.86        0.71      1.49 o 
  -1  12   6        5.13        4.54      1.26 o 
   0  12   6        0.07        1.61      1.50 o 
   1  12   6       17.83       19.10      1.53 o 
   2  12   6       32.61       31.14      3.02 o 
   3  12   6       12.52       12.29      1.52 o 
   4  12   6       25.17       26.20      2.20 o 
   5  12   6        1.86        2.24      1.40 o 
   6  12   6        1.12        2.32      1.38 o 
   7  12   6       14.71       16.40      2.04 o 
  -3  13   6        9.74       10.03      1.84 o 
  -2  13   6        0.37        2.14      1.61 o 
  -1  13   6        5.41        3.53      1.58 o 
   0  13   6        9.03        5.62      1.58 o 
   1  13   6        0.74        0.65      1.58 o 
   2  13   6        4.03        7.90      1.78 o 
   3  13   6        4.43        5.13      1.56 o 
   4  13   6        3.61        3.57      1.49 o 
   5  13   6        6.76        6.47      1.49 o 
  -2  -9   7       25.34       20.13      1.72 o 
  -1  -9   7        7.95        7.16      1.65 o 
   0  -9   7        0.18        0.77      1.58 o 
   1  -9   7        0.38        1.55      1.17 o 
   2  -9   7       19.85       16.22      1.31 o 
   3  -9   7       11.14        9.78      1.42 o 
   4  -9   7        8.09        7.96      1.37 o 
   5  -9   7        0.05       -0.42      1.19 o 
  -4  -8   7        3.07        1.74      1.66 o 
  -3  -8   7       25.92       26.04      1.68 o 
  -2  -8   7        0.06        2.18      1.73 o 
  -1  -8   7       81.11       81.85      3.67 o 
   0  -8   7        6.06        6.83      1.27 o 
   1  -8   7       11.16       13.39      1.23 o 
   2  -8   7      165.78      161.85      3.00 o 
   3  -8   7      186.63      179.63      6.35 o 
   4  -8   7        1.15        0.77      1.31 o 
   5  -8   7        0.63        3.44      1.13 o 
   6  -8   7        3.52        7.28      1.31 o 
   7  -8   7        0.75       -0.09      1.37 o 
  -5  -7   7        1.33        1.86      1.22 o 
  -4  -7   7        7.87        8.07      1.29 o 
  -3  -7   7        0.55        0.26      1.54 o 
  -2  -7   7      102.08      103.87      7.51 o 
  -1  -7   7       19.11       16.38      1.52 o 
   0  -7   7        2.45        2.30      1.18 o 
   1  -7   7        5.64        8.14      1.18 o 
   2  -7   7        0.00        1.05      1.16 o 
   3  -7   7       35.44       32.77      2.37 o 
   4  -7   7       39.46       37.20      1.30 o 
   5  -7   7        0.67        0.27      1.38 o 
   6  -7   7        1.97        2.58      1.08 o 
   7  -7   7        0.00        0.95      1.56 o 
   8  -7   7        2.61        2.68      1.63 o 
  -6  -6   7        0.33        0.51      1.50 o 
  -5  -6   7        3.28        2.59      1.35 o 
  -4  -6   7      205.68      214.16      7.74 o 
  -3  -6   7      132.37      138.66      6.16 o 
  -2  -6   7        6.12        7.59      1.46 o 
  -1  -6   7        2.15        1.15      1.14 o 
   0  -6   7      156.38      155.88      2.14 o 
   1  -6   7      487.85      483.03     18.76 o 
   2  -6   7       89.74       99.31      1.37 o 
   3  -6   7        2.35        3.70      1.17 o 
   4  -6   7        5.99        4.35      1.04 o 
   5  -6   7        7.03       12.35      1.22 o 
   6  -6   7        1.99        1.34      1.24 o 
   7  -6   7       26.17       21.77      2.67 o 
   8  -6   7        6.87        7.81      1.64 o 
   9  -6   7        5.07        4.88      1.85 o 
  -7  -5   7        1.74        0.53      1.48 o 
  -6  -5   7        7.31        8.41      1.18 o 
  -5  -5   7        9.95       10.32      1.32 o 
  -4  -5   7       47.59       52.96      1.60 o 
  -3  -5   7       14.77       15.61      1.22 o 
  -2  -5   7        8.58        8.74      1.42 o 
  -1  -5   7       20.43       22.76      1.23 o 
   0  -5   7      412.10      410.56     12.29 o 
   1  -5   7        5.65        8.06      1.16 o 
   2  -5   7       34.39       38.31      1.35 o 
   3  -5   7        4.25        3.02      1.14 o 
   4  -5   7       80.89       69.37      2.14 o 
   5  -5   7       40.00       28.84      1.54 o 
   6  -5   7        2.44        2.48      1.47 o 
   7  -5   7        1.30        2.69      1.19 o 
   8  -5   7        4.93        4.20      1.51 o 
   9  -5   7        3.43        2.12      1.53 o 
  10  -5   7        0.17       -0.21      1.34 o 
  -8  -4   7       82.22       84.88     44.28 o 
  -7  -4   7       13.54       15.88      1.34 o 
  -6  -4   7      157.03      159.94      4.03 o 
  -5  -4   7       18.02       18.99      1.44 o 
  -4  -4   7       17.42       16.64      1.29 o 
  -3  -4   7      593.82      596.03     19.12 o 
  -2  -4   7       10.24       10.72      1.59 o 
  -1  -4   7      368.83      366.91      9.26 o 
   0  -4   7      722.23      734.07     20.67 o 
   1  -4   7       10.05       12.03      1.03 o 
   2  -4   7       23.47       24.24      1.70 o 
   3  -4   7       14.82       17.74      1.19 o 
   4  -4   7       25.40       28.60      1.85 o 
   5  -4   7      150.99      129.44      1.76 o 
   6  -4   7       49.89       52.67      1.59 o 
   7  -4   7        1.43        2.98      1.48 o 
   8  -4   7       40.44       47.35      1.64 o 
   9  -4   7       38.32       38.03      1.61 o 
  10  -4   7        5.15        6.24      1.42 o 
  11  -4   7        2.13        2.28      1.66 o 
  -9  -3   7        0.35        0.54      2.38 o 
  -8  -3   7        0.06        0.20      2.24 o 
  -7  -3   7       27.15       29.23      1.44 o 
  -6  -3   7       74.24       71.55      1.90 o 
  -5  -3   7       11.16        9.75      1.37 o 
  -4  -3   7        7.97        8.25      1.33 o 
  -3  -3   7       24.56       24.72      1.30 o 
  -2  -3   7      935.05      926.48     18.52 o 
  -1  -3   7      153.12      152.06      1.56 o 
   0  -3   7       59.01       55.43      1.67 o 
   1  -3   7       36.54       37.95      2.06 o 
   2  -3   7       12.80       16.19      1.18 o 
   3  -3   7        2.98        5.34      1.21 o 
   4  -3   7        3.69        2.15      3.04 o 
   5  -3   7       67.89       60.07      2.54 o 
   6  -3   7       11.21        4.89      1.44 o 
   7  -3   7       74.07       64.63      2.63 o 
   8  -3   7        8.83       10.32      1.52 o 
   9  -3   7        2.45        0.92      1.46 o 
  10  -3   7        0.13        1.48      1.60 o 
  11  -3   7        2.40        2.39      1.60 o 
  -9  -2   7        0.10       -0.30      2.18 o 
  -8  -2   7       58.43       72.69      2.43 o 
  -7  -2   7       88.95       82.89      2.33 o 
  -6  -2   7        2.24        5.21      1.59 o 
  -5  -2   7      293.98      303.48      2.09 o 
  -4  -2   7        7.12       11.09      1.40 o 
  -3  -2   7      188.11      184.86      5.69 o 
  -2  -2   7       38.36       36.72      1.15 o 
  -1  -2   7     1800.48     1781.19     26.31 o 
   0  -2   7       18.95       19.14      1.23 o 
   1  -2   7      536.66      502.10      9.36 o 
   2  -2   7      455.27      463.05     14.42 o 
   3  -2   7      209.08      209.09      2.00 o 
   4  -2   7      136.84      134.37      2.38 o 
   5  -2   7       65.70       72.15      2.28 o 
   6  -2   7        6.14        2.46      1.47 o 
   7  -2   7      282.33      274.74      6.71 o 
   8  -2   7       33.77       39.88      2.54 o 
   9  -2   7       66.57       74.76      5.50 o 
  10  -2   7        1.53       -0.12      1.50 o 
  11  -2   7        7.46        7.67      1.58 o 
  12  -2   7       12.99       13.19      1.42 o 
  -9  -1   7        1.96        1.86      1.54 o 
  -8  -1   7      145.05      149.87      2.75 o 
  -7  -1   7        4.49        3.84      2.07 o 
  -6  -1   7       15.60       17.30      2.07 o 
  -5  -1   7      224.41      251.18      7.32 o 
  -4  -1   7     1368.56     1382.16      4.12 o 
  -3  -1   7      326.74      328.43      9.25 o 
  -2  -1   7        2.84        3.42      0.92 o 
  -1  -1   7       57.62       55.98      1.23 o 
   0  -1   7        0.08       -0.53      1.24 o 
   1  -1   7        0.01        0.17      1.15 o 
   2  -1   7      319.19      304.85      7.42 o 
   3  -1   7       31.77       34.40      1.58 o 
   4  -1   7        0.00       -0.60      1.47 o 
   5  -1   7       11.78       11.56      1.82 o 
   6  -1   7       24.62       27.69      2.29 o 
   7  -1   7        0.86       -0.12      1.47 o 
   8  -1   7       29.65       27.42      1.51 o 
   9  -1   7       10.05       10.44      1.20 o 
  10  -1   7        0.38        3.12      1.24 o 
  11  -1   7       11.87       12.14      1.27 o 
  12  -1   7        3.63        3.51      1.65 o 
 -10   0   7        0.01        0.18      2.32 o 
  -9   0   7       49.84       61.05      2.46 o 
  -8   0   7       83.94       95.52      2.42 o 
  -7   0   7       33.09       35.01      2.17 o 
  -6   0   7       84.78       89.81      2.32 o 
  -5   0   7       18.84       21.41      2.10 o 
  -4   0   7        2.94        2.20      1.45 o 
  -3   0   7      920.07      919.00     13.28 o 
  -2   0   7      309.89      293.93      4.93 o 
  -1   0   7       39.90       33.27      1.33 o 
   0   0   7        1.98        0.79      1.14 o 
   1   0   7     1044.91     1034.02     33.34 o 
   2   0   7        1.90        5.74      1.49 o 
   3   0   7      797.76      759.11     25.00 o 
   4   0   7       46.12       49.08      2.73 o 
   5   0   7      212.71      200.28      8.59 o 
   6   0   7        4.41        2.46      1.20 o 
   7   0   7       81.72       93.33      5.98 o 
   8   0   7      226.03      223.78      9.57 o 
   9   0   7       45.27       54.93      3.15 o 
  10   0   7        2.32        1.35      2.16 o 
  11   0   7       83.83       89.95      5.79 o 
  12   0   7       10.01        9.34      1.62 o 
 -10   1   7       18.73       15.52      2.37 o 
  -9   1   7        0.01        1.75      2.18 o 
  -8   1   7       20.75       24.36      2.16 o 
  -7   1   7        4.05        4.37      1.99 o 
  -6   1   7     1115.62     1210.53      5.06 o 
  -5   1   7      369.80      376.80      3.34 o 
  -4   1   7       40.64       34.59      1.68 o 
  -3   1   7        0.49        0.37      1.36 o 
  -2   1   7       73.35       71.39      2.84 o 
  -1   1   7        2.09        2.52      1.50 o 
   0   1   7      268.64      270.51      5.36 o 
   1   1   7       36.80       29.14      1.23 o 
   2   1   7       54.31       63.13      1.62 o 
   3   1   7      100.18       85.38      1.75 o 
   4   1   7      115.59      112.52      7.58 o 
   5   1   7       39.17       37.42      1.49 o 
   6   1   7        3.48        7.59      2.97 o 
   7   1   7       20.08       21.48      2.17 o 
   8   1   7        0.49       -0.66      2.06 o 
   9   1   7       16.58       13.01      1.42 o 
  10   1   7        0.22        1.03      1.44 o 
  11   1   7       29.43       31.58      1.63 o 
  12   1   7        0.48        2.04      1.61 o 
 -10   2   7       31.45       31.13      2.52 o 
  -9   2   7       64.94       66.24      2.43 o 
  -8   2   7       28.24       33.47      2.21 o 
  -7   2   7        9.62       10.85      2.00 o 
  -6   2   7      302.00      304.07      3.15 o 
  -5   2   7       13.84       16.00      2.00 o 
  -4   2   7      733.80      755.98     17.99 o 
  -3   2   7        0.00        0.27      1.34 o 
  -2   2   7        2.24        6.45      1.42 o 
  -1   2   7        6.93        8.30      1.26 o 
   0   2   7      453.83      447.20      5.66 o 
   1   2   7        3.34        4.59      1.23 o 
   2   2   7      805.84      754.34      3.11 o 
   3   2   7       51.85       56.05      3.43 o 
   4   2   7      136.63      121.52      2.41 o 
   5   2   7        2.96        3.34      1.40 o 
   6   2   7      410.42      401.96      5.39 o 
   7   2   7        1.08        2.54      1.46 o 
   8   2   7        5.33       11.25      1.49 o 
   9   2   7       96.18       95.43      1.64 o 
  10   2   7      246.02      253.16      6.53 o 
  11   2   7        3.92        1.94      1.53 o 
  12   2   7        8.68       10.44      1.68 o 
 -10   3   7        1.15        1.55      2.31 o 
  -9   3   7        2.46        2.17      2.60 o 
  -8   3   7       75.86       73.04      2.42 o 
  -7   3   7       69.14       69.42      2.40 o 
  -6   3   7      561.79      601.96      4.15 o 
  -5   3   7      210.72      237.84      3.00 o 
  -4   3   7      146.15      146.60      4.73 o 
  -3   3   7       14.89       11.80      1.57 o 
  -2   3   7        2.28        3.68      1.71 o 
  -1   3   7       90.21       83.78      1.51 o 
   0   3   7      231.26      253.53      2.61 o 
   1   3   7      114.32       99.94      1.39 o 
   2   3   7       82.34       83.49      2.06 o 
   3   3   7      310.22      325.44      6.27 o 
   4   3   7       21.46       22.65      1.29 o 
   5   3   7        1.15        1.84      1.38 o 
   6   3   7       25.58       28.69      1.28 o 
   7   3   7        1.09        1.75      1.53 o 
   8   3   7        1.66        2.79      1.15 o 
   9   3   7        0.09        1.33      1.44 o 
  10   3   7        1.35        2.11      1.50 o 
  11   3   7        1.57        0.95      1.54 o 
  12   3   7        3.57        3.09      1.67 o 
 -10   4   7       11.26        8.73      2.38 o 
  -9   4   7        2.29        1.66      2.22 o 
  -8   4   7      112.72      121.93      2.72 o 
  -7   4   7       96.22      100.86      2.56 o 
  -6   4   7      131.31      139.10      2.69 o 
  -5   4   7       62.02       66.29      2.32 o 
  -4   4   7        0.02        0.30      1.45 o 
  -3   4   7      323.83      312.66      5.82 o 
  -2   4   7      550.94      504.07      9.21 o 
  -1   4   7        0.23        1.52      1.28 o 
   0   4   7      131.40      124.57      2.19 o 
   1   4   7      513.66      521.42     10.13 o 
   2   4   7      123.99      126.15      1.78 o 
   3   4   7     1144.30     1186.30     36.81 o 
   4   4   7      421.44      435.46     15.74 o 
   5   4   7      156.46      154.23      6.80 o 
   6   4   7        2.67        2.91      1.45 o 
   7   4   7        0.21        0.79      1.27 o 
   8   4   7      361.49      332.41     11.05 o 
   9   4   7      108.11      111.62      1.80 o 
  10   4   7       25.74       28.14      1.54 o 
  11   4   7        0.47        3.64      1.54 o 
  12   4   7        5.54        6.28      1.62 o 
  -9   5   7       12.82       11.03      2.35 o 
  -8   5   7       84.99       99.44      2.66 o 
  -7   5   7        0.19        0.61      2.52 o 
  -6   5   7       16.25       18.88      2.08 o 
  -5   5   7       76.66       82.68      1.80 o 
  -4   5   7     1105.23     1170.18     24.27 o 
  -3   5   7      789.35      807.67      5.67 o 
  -2   5   7      139.27      137.64      2.84 o 
  -1   5   7       19.83       18.82      1.98 o 
   0   5   7        1.07        2.90      1.63 o 
   1   5   7       67.41       67.81      1.71 o 
   2   5   7      270.01      255.35      2.92 o 
   3   5   7        3.69       10.25      1.40 o 
   4   5   7       99.54      112.42      6.14 o 
   5   5   7       39.64       32.51      3.12 o 
   6   5   7        7.63        6.55      1.43 o 
   7   5   7       14.13       10.43      1.44 o 
   8   5   7       18.81       16.84      1.46 o 
   9   5   7        0.82        1.83      1.41 o 
  10   5   7        9.14        7.95      1.52 o 
  11   5   7        4.19        3.44      1.55 o 
  12   5   7        0.73        0.94      1.67 o 
  -9   6   7        3.14        4.97      2.84 o 
  -8   6   7       25.27       30.26      2.89 o 
  -7   6   7       49.59       61.02      2.44 o 
  -6   6   7        4.95        8.08      1.72 o 
  -5   6   7      117.40      128.97      2.76 o 
  -4   6   7      123.64      116.11      3.33 o 
  -3   6   7       34.37       33.50      1.75 o 
  -2   6   7        5.25        1.55      1.49 o 
  -1   6   7      726.07      694.30     17.29 o 
   0   6   7       43.03       43.59      1.48 o 
   1   6   7      656.01      631.08      9.23 o 
   2   6   7        0.07        0.24      2.47 o 
   3   6   7      279.70      285.45     11.69 o 
   4   6   7      108.16      102.36      2.35 o 
   5   6   7      120.90      136.33      5.59 o 
   6   6   7      132.08      119.80      2.62 o 
   7   6   7      219.32      213.58      2.29 o 
   8   6   7        1.46        3.17      1.41 o 
   9   6   7       54.46       56.29      3.11 o 
  10   6   7        3.04        2.79      1.24 o 
  11   6   7       21.37       24.98      1.69 o 
  -9   7   7        0.12        0.95      2.89 o 
  -8   7   7       18.00       17.02      2.82 o 
  -7   7   7       13.37       14.91      1.79 o 
  -6   7   7      115.08      110.22      2.02 o 
  -5   7   7       19.05       18.71      1.49 o 
  -4   7   7      118.59      118.13      2.64 o 
  -3   7   7      463.78      479.14      3.25 o 
  -2   7   7      635.04      623.75      3.09 o 
  -1   7   7      364.27      380.15      5.84 o 
   0   7   7      194.09      191.10      2.76 o 
   1   7   7        9.08        9.97      1.25 o 
   2   7   7       45.35       50.46      1.90 o 
   3   7   7        6.02        8.17      1.17 o 
   4   7   7       70.66       61.33      1.56 o 
   5   7   7      266.95      236.80      4.64 o 
   6   7   7       17.31       24.72      2.07 o 
   7   7   7        4.32        7.53      1.46 o 
   8   7   7        0.30        2.10      1.63 o 
   9   7   7        2.67        2.84      1.50 o 
  10   7   7        4.63        4.00      2.13 o 
  11   7   7        1.03        4.54      3.18 o 
  -8   8   7       19.04       21.30      4.97 o 
  -7   8   7       28.31       29.03      1.88 o 
  -6   8   7       20.17       29.05      1.70 o 
  -5   8   7        1.30        1.88      1.74 o 
  -4   8   7        1.38        3.63      1.71 o 
  -3   8   7      146.06      152.85      1.97 o 
  -2   8   7      159.10      151.55      5.21 o 
  -1   8   7        1.70        1.18      1.39 o 
   0   8   7       53.16       48.65      1.54 o 
   1   8   7        1.27        3.58      1.39 o 
   2   8   7      190.63      181.14      4.87 o 
   3   8   7        1.42        1.96      1.38 o 
   4   8   7        0.02        0.09      1.40 o 
   5   8   7       59.90       60.02      1.80 o 
   6   8   7       43.51       54.48      3.02 o 
   7   8   7        7.95       10.33      1.46 o 
   8   8   7        0.28       -0.03      1.48 o 
   9   8   7        4.15        4.16      1.50 o 
  10   8   7        1.39        1.55      1.64 o 
  -8   9   7        3.71        0.78      1.81 o 
  -7   9   7        0.04        0.43      1.98 o 
  -6   9   7        8.03        6.09      1.97 o 
  -5   9   7      138.60      138.66      2.07 o 
  -4   9   7        0.11        2.09      1.48 o 
  -3   9   7       15.94       17.21      1.49 o 
  -2   9   7        1.58        1.86      1.40 o 
  -1   9   7      148.72      143.52      4.57 o 
   0   9   7      275.86      277.04      5.70 o 
   1   9   7       22.10       25.07      1.45 o 
   2   9   7       60.06       58.85      1.52 o 
   3   9   7      124.06      114.64      1.69 o 
   4   9   7       15.07       13.23      1.43 o 
   5   9   7       18.39       19.07      1.49 o 
   6   9   7        7.96        6.94      1.59 o 
   7   9   7       47.21       45.85      1.59 o 
   8   9   7       23.94       18.44      2.17 o 
   9   9   7       21.05       22.02      1.64 o 
  10   9   7       23.55       21.63      2.44 o 
  -7  10   7       27.84       31.62      2.03 o 
  -6  10   7        0.03        0.99      1.97 o 
  -5  10   7       17.63       20.78      1.96 o 
  -4  10   7        7.88        4.08      1.67 o 
  -3  10   7        0.60        0.42      1.47 o 
  -2  10   7        4.18        5.82      1.47 o 
  -1  10   7        0.18        1.20      1.51 o 
   0  10   7       21.75       21.35      2.08 o 
   1  10   7      149.06      157.72      4.19 o 
   2  10   7        1.70        1.91      1.39 o 
   3  10   7      114.69      115.62      1.98 o 
   4  10   7       54.75       54.23      5.75 o 
   5  10   7       40.98       39.92      1.75 o 
   6  10   7        1.68        2.50      1.19 o 
   7  10   7        0.00        2.79      2.24 o 
   8  10   7        3.00        2.88      2.18 o 
   9  10   7        5.40        7.72      2.35 o 
  -6  11   7       42.87       43.01      1.93 o 
  -5  11   7        3.02        4.84      1.63 o 
  -4  11   7       26.36       28.60      1.63 o 
  -3  11   7        3.32        1.66      1.52 o 
  -2  11   7        3.86        5.15      1.48 o 
  -1  11   7        0.50       -0.69      1.42 o 
   0  11   7        0.76        1.66      1.43 o 
   1  11   7      143.10      137.24      2.06 o 
   2  11   7        0.16       -1.13      1.42 o 
   3  11   7       10.64       12.89      1.40 o 
   4  11   7        7.69        9.45      1.38 o 
   5  11   7        8.23        9.11      1.51 o 
   6  11   7        5.90        5.76      1.61 o 
   7  11   7        6.52        6.36      1.65 o 
   8  11   7       46.59       41.63      6.23 o 
  -4  12   7        0.64        1.65      1.79 o 
  -3  12   7        5.71        5.07      1.60 o 
  -2  12   7        0.41        1.15      1.53 o 
  -1  12   7        5.37        7.29      1.52 o 
   0  12   7        1.46        1.84      1.52 o 
   1  12   7       17.32       17.02      1.58 o 
   2  12   7       37.04       37.77      1.63 o 
   3  12   7       98.82      104.26      1.84 o 
   4  12   7       13.95       10.86      1.44 o 
   5  12   7       66.09       61.65      2.74 o 
   6  12   7        9.97        8.89      1.24 o 
  -2  13   7        4.61        4.74      1.63 o 
  -1  13   7        3.25        3.15      1.62 o 
   0  13   7       16.96       16.36      1.66 o 
   1  13   7        3.45        6.25      1.67 o 
   2  13   7        8.93        8.82      1.62 o 
   3  13   7        4.21        5.46      1.64 o 
   4  13   7        0.91        1.37      1.38 o 
  -2  -8   8        7.39        5.44      1.71 o 
  -1  -8   8        3.84        4.77      1.63 o 
   0  -8   8        1.03        2.36      1.30 o 
   1  -8   8        4.29        2.81      1.30 o 
   2  -8   8        5.96        7.44      1.32 o 
   3  -8   8        5.92        6.69      1.17 o 
   4  -8   8       30.20       30.03      1.38 o 
   5  -8   8       17.56       13.79      1.39 o 
  -4  -7   8       95.38       81.93      2.36 o 
  -3  -7   8       14.27       17.70      1.85 o 
  -2  -7   8       24.60       26.32      3.62 o 
  -1  -7   8       22.40       20.56      1.65 o 
   0  -7   8        0.73        1.07      1.23 o 
   1  -7   8       98.58       90.83      3.94 o 
   2  -7   8        2.98        1.93      1.95 o 
   3  -7   8       37.05       37.80      1.59 o 
   4  -7   8        4.89        5.54      1.25 o 
   5  -7   8        2.18        2.00      1.27 o 
   6  -7   8        0.17        2.54      1.30 o 
   7  -7   8       13.69       12.60      1.20 o 
  -5  -6   8      183.21      176.98      5.09 o 
  -4  -6   8       61.43       53.90      2.28 o 
  -3  -6   8        0.46        0.98      1.56 o 
  -2  -6   8        6.07        7.44      1.71 o 
  -1  -6   8        1.01        2.93      1.19 o 
   0  -6   8       21.58       20.14      1.24 o 
   1  -6   8       31.83       34.44      1.50 o 
   2  -6   8       37.34       40.08      1.29 o 
   3  -6   8       51.82       53.22      2.38 o 
   4  -6   8       33.96       38.24      1.59 o 
   5  -6   8        1.80        1.33      1.25 o 
   6  -6   8       12.34        9.70      1.56 o 
   7  -6   8       12.46       14.53      1.65 o 
   8  -6   8       20.20       18.38      1.68 o 
   9  -6   8        2.78        2.74      1.37 o 
  -6  -5   8        0.01       -0.12      1.29 o 
  -5  -5   8      116.96      111.44      2.66 o 
  -4  -5   8        1.27        3.10      1.41 o 
  -3  -5   8      266.25      244.44      9.61 o 
  -2  -5   8       11.32        9.30      1.84 o 
  -1  -5   8      267.69      271.33      7.25 o 
   0  -5   8       14.37       13.96      1.06 o 
   1  -5   8      125.42      132.86      6.64 o 
   2  -5   8      106.52      107.15      5.71 o 
   3  -5   8      108.58      112.34      1.41 o 
   4  -5   8        0.87        2.89      1.17 o 
   5  -5   8      146.41      136.83      2.51 o 
   6  -5   8        9.65        9.64      1.63 o 
   7  -5   8        0.83        1.89      1.50 o 
   8  -5   8        1.86        4.14      1.59 o 
   9  -5   8       35.14       38.32      1.69 o 
  -7  -4   8       75.15       73.09     18.88 o 
  -6  -4   8        0.03       -1.47      1.47 o 
  -5  -4   8       55.34       55.15      2.61 o 
  -4  -4   8       22.34       23.26      1.34 o 
  -3  -4   8       69.46       62.40      1.85 o 
  -2  -4   8      357.90      348.84      5.79 o 
  -1  -4   8      218.72      223.98      5.75 o 
   0  -4   8        0.10        0.20      0.99 o 
   1  -4   8      103.35      106.12      2.74 o 
   2  -4   8       24.06       27.35      1.18 o 
   3  -4   8        0.12        1.33      1.13 o 
   4  -4   8       15.42       11.98      1.25 o 
   5  -4   8        4.20        2.61      1.47 o 
   6  -4   8       41.14       47.03      1.64 o 
   7  -4   8       17.51       17.03      1.30 o 
   8  -4   8        1.91        5.21      1.57 o 
   9  -4   8       62.29       69.54      1.71 o 
  10  -4   8       19.10       18.68      2.47 o 
  -8  -3   8       23.93       22.86      1.84 o 
  -7  -3   8       18.32       22.82      2.29 o 
  -6  -3   8       47.82       49.24      1.87 o 
  -5  -3   8       94.85       98.15      1.90 o 
  -4  -3   8       58.77       57.69      3.20 o 
  -3  -3   8      268.95      280.84      8.99 o 
  -2  -3   8       16.85       14.33      1.53 o 
  -1  -3   8      550.57      535.39      4.83 o 
   0  -3   8      280.61      278.04      3.39 o 
   1  -3   8      105.64      110.32      2.79 o 
   2  -3   8       12.77       13.80      1.20 o 
   3  -3   8       37.57       38.26      1.22 o 
   4  -3   8      176.79      166.58      1.81 o 
   5  -3   8        4.25        5.65      1.19 o 
   6  -3   8        3.04        0.73      1.85 o 
   7  -3   8      300.06      305.24      4.13 o 
   8  -3   8       32.59       37.40      1.64 o 
   9  -3   8        3.28        2.50      1.54 o 
  10  -3   8        0.72        3.41      1.97 o 
  11  -3   8        0.88        1.09      1.87 o 
  -8  -2   8        4.46        3.63      2.25 o 
  -7  -2   8       11.33       10.51      1.59 o 
  -6  -2   8        5.70        6.84      1.39 o 
  -5  -2   8       17.25       18.70      1.49 o 
  -4  -2   8       17.53       22.20      1.45 o 
  -3  -2   8        1.00       -0.04      1.25 o 
  -2  -2   8       94.08       87.28      2.30 o 
  -1  -2   8      669.26      647.29     11.53 o 
   0  -2   8      511.42      480.28     12.42 o 
   1  -2   8      274.75      300.40     10.97 o 
   2  -2   8       49.88       45.96      1.93 o 
   3  -2   8       29.03       30.73      1.12 o 
   4  -2   8       22.84       24.38      1.29 o 
   5  -2   8        0.29        0.48      1.43 o 
   6  -2   8        6.05        5.48      1.24 o 
   7  -2   8       78.45       83.13      2.49 o 
   8  -2   8        0.00        2.38      1.49 o 
   9  -2   8       65.40       64.03      3.64 o 
  10  -2   8        7.40        7.28      1.57 o 
  11  -2   8        6.23        8.19      1.38 o 
  -8  -1   8       16.49       18.27      2.43 o 
  -7  -1   8       18.51       21.04      2.22 o 
  -6  -1   8       85.73       86.33      2.36 o 
  -5  -1   8        0.02        0.21      1.49 o 
  -4  -1   8      149.55      143.94      2.50 o 
  -3  -1   8      167.66      182.67      1.65 o 
  -2  -1   8      544.58      534.76      9.86 o 
  -1  -1   8        5.82        7.34      1.19 o 
   0  -1   8        0.82        0.27      1.28 o 
   1  -1   8       14.61       14.74      1.29 o 
   2  -1   8      267.12      253.19      9.54 o 
   3  -1   8      190.15      186.97      5.36 o 
   4  -1   8        0.14        0.73      1.22 o 
   5  -1   8      125.19      126.48     10.65 o 
   6  -1   8      532.27      555.81     19.22 o 
   7  -1   8      179.06      179.58     10.54 o 
   8  -1   8       38.14       42.63      1.29 o 
   9  -1   8        5.60        4.72      1.52 o 
  10  -1   8        0.04        2.32      2.56 o 
  11  -1   8        6.27        9.32      1.35 o 
  12  -1   8        0.60        2.47      2.49 o 
  -9   0   8       15.49       13.46      2.35 o 
  -8   0   8       12.60        8.62      2.27 o 
  -7   0   8        0.41        1.28      2.10 o 
  -6   0   8        4.29        5.40      2.04 o 
  -5   0   8       29.71       30.64      2.06 o 
  -4   0   8       54.84       57.68      2.47 o 
  -3   0   8        7.49        8.15      1.35 o 
  -2   0   8        9.59        9.55      1.35 o 
  -1   0   8      124.24      122.56      3.92 o 
   0   0   8      452.73      469.34     13.80 o 
   1   0   8      390.59      391.39     14.88 o 
   2   0   8      839.80      831.20     33.56 o 
   3   0   8        0.05        1.62      1.15 o 
   4   0   8       13.09       16.81      1.29 o 
   5   0   8       80.26       86.18      5.69 o 
   6   0   8       17.67       19.42      1.24 o 
   7   0   8       46.34       48.39      2.59 o 
   8   0   8       18.88       18.81      1.51 o 
   9   0   8      120.42      119.25     10.64 o 
  10   0   8       18.38       17.40      2.19 o 
  11   0   8       19.61       16.91      2.62 o 
  12   0   8        1.03        0.67      1.21 o 
  -9   1   8       23.01       21.34      2.36 o 
  -8   1   8       13.97       14.75      2.22 o 
  -7   1   8       12.50       14.88      2.14 o 
  -6   1   8        7.81        5.94      1.98 o 
  -5   1   8       19.83       20.97      2.02 o 
  -4   1   8      175.93      186.67      3.74 o 
  -3   1   8      588.49      555.18     21.05 o 
  -2   1   8       16.30       14.46      1.35 o 
  -1   1   8      234.88      206.57     11.25 o 
   0   1   8       92.09       83.16      2.25 o 
   1   1   8      246.88      240.56      6.99 o 
   2   1   8       93.71       92.20      1.59 o 
   3   1   8       23.01       20.26      2.25 o 
   4   1   8      220.87      223.90      8.99 o 
   5   1   8     1280.81     1296.79     72.71 o 
   6   1   8       17.59       19.17      1.96 o 
   7   1   8       61.85       61.71      2.32 o 
   8   1   8       19.28       13.83      2.10 o 
   9   1   8       13.58       13.43      2.22 o 
  10   1   8        0.44        1.31      1.48 o 
  11   1   8        0.83       -1.55      1.55 o 
  12   1   8        0.17       -0.61      1.69 o 
  -9   2   8       15.91       14.57      2.34 o 
  -8   2   8        9.82        7.68      2.13 o 
  -7   2   8       48.83       53.67      2.33 o 
  -6   2   8      204.42      205.39      2.91 o 
  -5   2   8       17.58       23.99      2.09 o 
  -4   2   8       25.23       34.33      1.83 o 
  -3   2   8       15.30       12.89      1.44 o 
  -2   2   8       89.57       88.24      2.23 o 
  -1   2   8       21.56       20.74      1.31 o 
   0   2   8       55.61       65.93      1.94 o 
   1   2   8        3.62        4.37      1.28 o 
   2   2   8      368.16      363.91      2.37 o 
   3   2   8       11.42       15.87      1.46 o 
   4   2   8      867.40      824.47      6.86 o 
   5   2   8       13.53       11.88      1.54 o 
   6   2   8      137.21      135.54      1.80 o 
   7   2   8       32.67       31.40      1.27 o 
   8   2   8        3.04        2.11      1.44 o 
   9   2   8       28.74       23.43      1.47 o 
  10   2   8       20.31       19.24      1.30 o 
  11   2   8        0.85        0.92      1.56 o 
  12   2   8       57.58       49.00      5.05 o 
  -9   3   8        4.50        5.49      2.36 o 
  -8   3   8       14.86       18.92      2.18 o 
  -7   3   8        0.94        2.90      2.09 o 
  -6   3   8       18.40       15.35      2.55 o 
  -5   3   8      146.86      161.80      2.71 o 
  -4   3   8      297.98      304.80      9.25 o 
  -3   3   8      157.66      144.45      2.92 o 
  -2   3   8       25.27       17.61      1.73 o 
  -1   3   8      293.48      263.50      4.43 o 
   0   3   8      104.75       97.47      3.10 o 
   1   3   8      193.25      180.94      1.60 o 
   2   3   8        1.04        0.75      1.37 o 
   3   3   8      443.67      430.94      9.12 o 
   4   3   8       57.61       67.01      1.65 o 
   5   3   8      150.16      154.64      6.95 o 
   6   3   8      172.26      180.39      2.24 o 
   7   3   8      261.02      255.04      1.84 o 
   8   3   8       25.18       25.77      2.17 o 
   9   3   8       36.92       39.53      1.57 o 
  10   3   8       10.39       12.45      1.62 o 
  11   3   8        0.15        1.63      1.52 o 
  12   3   8        1.96        2.29      1.64 o 
  -9   4   8       26.68       30.97      3.06 o 
  -8   4   8      119.06      119.88      2.76 o 
  -7   4   8      137.89      143.65      2.78 o 
  -6   4   8        6.83        7.40      2.57 o 
  -5   4   8        9.41       10.21      2.50 o 
  -4   4   8      104.76      102.86      1.86 o 
  -3   4   8        0.18        0.54      1.90 o 
  -2   4   8       64.72       70.72      3.63 o 
  -1   4   8        0.03        1.61      1.33 o 
   0   4   8       58.44       67.85      1.52 o 
   1   4   8      605.13      604.12      6.26 o 
   2   4   8      223.43      224.67      4.61 o 
   3   4   8       11.10       12.89      2.40 o 
   4   4   8        1.16        3.86      1.43 o 
   5   4   8      180.96      190.04      3.17 o 
   6   4   8       46.43       50.41      1.55 o 
   7   4   8       73.91       78.02      3.10 o 
   8   4   8       31.68       29.43      1.55 o 
   9   4   8       27.38       24.49      1.52 o 
  10   4   8       40.98       34.87      1.59 o 
  11   4   8        0.27        1.30      1.55 o 
  12   4   8        8.95        9.50      1.69 o 
  -9   5   8        0.58        0.50      2.39 o 
  -8   5   8        2.11        4.44      2.28 o 
  -7   5   8        9.66        8.49      2.63 o 
  -6   5   8       60.40       74.07      2.43 o 
  -5   5   8       33.25       37.86      1.88 o 
  -4   5   8        0.29        0.75      1.32 o 
  -3   5   8       67.94       71.27      2.54 o 
  -2   5   8      473.62      453.87     16.56 o 
  -1   5   8       25.58       32.23      1.93 o 
   0   5   8       41.33       34.82      1.26 o 
   1   5   8        4.27        3.54      1.23 o 
   2   5   8        3.16        2.15      1.94 o 
   3   5   8        3.76        3.11      1.80 o 
   4   5   8      239.54      233.02     14.15 o 
   5   5   8        0.03        0.17      1.42 o 
   6   5   8      177.19      188.25      9.73 o 
   7   5   8       18.07       18.16      1.82 o 
   8   5   8      317.81      338.84     11.53 o 
   9   5   8        2.77        3.96      1.20 o 
  10   5   8        8.06       12.73      1.53 o 
  11   5   8        0.05        0.56      1.24 o 
  -8   6   8       15.89       18.00      2.88 o 
  -7   6   8        0.04        1.13      2.65 o 
  -6   6   8       29.09       29.08      2.09 o 
  -5   6   8        4.57        3.27      1.57 o 
  -4   6   8        2.39        2.55      1.74 o 
  -3   6   8       36.27       32.45      1.68 o 
  -2   6   8        2.06        2.67      2.43 o 
  -1   6   8      566.45      554.30      4.16 o 
   0   6   8       18.97       19.00      1.63 o 
   1   6   8        3.05        6.11      1.58 o 
   2   6   8      222.04      205.84      2.67 o 
   3   6   8        0.01        0.28      1.40 o 
   4   6   8        2.99        6.62      1.42 o 
   5   6   8      184.66      196.62      3.29 o 
   6   6   8       93.64       87.35      1.65 o 
   7   6   8        1.76        0.86      1.19 o 
   8   6   8       61.63       61.29      1.62 o 
   9   6   8        8.37       12.33      1.59 o 
  10   6   8       33.41       31.50      3.41 o 
  11   6   8        5.67        7.88      1.58 o 
  -8   7   8        3.75        4.62      2.91 o 
  -7   7   8       29.17       32.14      2.92 o 
  -6   7   8        2.22        1.44      1.69 o 
  -5   7   8       14.01       14.50      3.01 o 
  -4   7   8        1.60        2.00      1.76 o 
  -3   7   8       58.47       60.59      1.81 o 
  -2   7   8       96.66       96.62      2.08 o 
  -1   7   8     1114.60     1121.04     20.20 o 
   0   7   8       36.32       37.23      1.76 o 
   1   7   8       51.34       54.28      1.60 o 
   2   7   8       26.73       25.10      1.44 o 
   3   7   8       55.48       54.30      3.75 o 
   4   7   8        0.75        1.57      1.91 o 
   5   7   8       24.95       29.99      3.74 o 
   6   7   8      144.40      126.48      5.78 o 
   7   7   8      318.47      316.88     20.83 o 
   8   7   8       10.61       14.42      2.11 o 
   9   7   8       11.05       11.93      1.25 o 
  10   7   8       55.86       53.28      1.71 o 
  11   7   8       13.35       13.51      2.49 o 
  -8   8   8       29.01       14.82      3.43 o 
  -7   8   8        9.36        8.26      2.35 o 
  -6   8   8       28.80       36.90      4.28 o 
  -5   8   8       33.05       30.24      1.95 o 
  -4   8   8        2.47        3.19      1.60 o 
  -3   8   8       44.61       42.49      1.68 o 
  -2   8   8       74.94       76.33      1.73 o 
  -1   8   8       28.06       34.83      1.69 o 
   0   8   8      484.76      496.92      9.20 o 
   1   8   8       16.76       17.10      1.31 o 
   2   8   8       12.20       12.68      1.99 o 
   3   8   8       20.26       21.95      1.40 o 
   4   8   8        2.56        4.75      1.38 o 
   5   8   8        0.00       -0.10      1.15 o 
   6   8   8       13.68       13.57      1.49 o 
   7   8   8       18.49       17.76      1.23 o 
   8   8   8       38.01       38.71      1.59 o 
   9   8   8        1.58        0.34      1.54 o 
  10   8   8        2.78        3.79      2.15 o 
  -7   9   8        3.10        2.48      2.23 o 
  -6   9   8        1.08        1.38      2.01 o 
  -5   9   8        9.25       11.68      1.71 o 
  -4   9   8       17.86       19.79      1.72 o 
  -3   9   8      230.80      228.25      5.72 o 
  -2   9   8       65.77       68.13      2.25 o 
  -1   9   8       17.04       19.01      1.50 o 
   0   9   8      362.92      378.38     13.28 o 
   1   9   8      449.76      455.82     14.88 o 
   2   9   8        0.85        2.55      1.28 o 
   3   9   8       53.11       61.02      2.11 o 
   4   9   8       38.79       32.77      1.99 o 
   5   9   8      196.74      188.02      7.25 o 
   6   9   8       30.70       28.78      1.57 o 
   7   9   8        6.97        6.47      2.13 o 
   8   9   8        3.16        6.95      1.56 o 
   9   9   8       84.35       80.89      2.56 o 
  -6  10   8       39.38       44.89      2.36 o 
  -5  10   8        0.63        1.42      1.71 o 
  -4  10   8       96.25       96.29      2.11 o 
  -3  10   8        4.11        3.77      1.52 o 
  -2  10   8       52.39       54.10      2.70 o 
  -1  10   8       20.78       25.76      2.73 o 
   0  10   8        6.28        6.22      1.44 o 
   1  10   8      118.48      120.58      6.75 o 
   2  10   8      138.57      139.10      2.71 o 
   3  10   8       22.86       24.27      2.02 o 
   4  10   8        7.23        9.13      1.19 o 
   5  10   8        0.49       -0.49      1.51 o 
   6  10   8        8.45        9.30      1.50 o 
   7  10   8        0.82        2.21      1.57 o 
   8  10   8        0.00        0.08      2.25 o 
   9  10   8        0.42        4.12      1.70 o 
  -5  11   8       20.48       13.92      1.95 o 
  -4  11   8       12.85       16.24      1.80 o 
  -3  11   8        2.26        4.91      1.57 o 
  -2  11   8       85.01       91.41      1.97 o 
  -1  11   8       17.73       17.02      1.53 o 
   0  11   8        6.53        6.54      1.60 o 
   1  11   8        3.16        3.48      1.47 o 
   2  11   8       41.43       44.34      3.15 o 
   3  11   8      192.39      176.13     11.77 o 
   4  11   8        8.32        9.73      1.51 o 
   5  11   8        0.68       -0.07      1.53 o 
   6  11   8        1.02        2.47      1.32 o 
   7  11   8       11.77       11.15      1.66 o 
  -3  12   8       11.43       14.07      1.87 o 
  -2  12   8        6.57        7.69      1.60 o 
  -1  12   8        3.55        2.28      1.56 o 
   0  12   8        2.89        4.62      1.59 o 
   1  12   8       48.78       45.98      3.19 o 
   2  12   8       29.89       25.72      1.63 o 
   3  12   8       89.23       89.21      5.47 o 
   4  12   8        3.73        4.51      1.47 o 
   5  12   8       23.16       20.69      1.32 o 
   6  12   8       12.55       12.08      1.70 o 
  -1  13   8       18.62       15.29      1.71 o 
   0  13   8        0.17       -1.21      1.59 o 
   1  13   8        3.81        4.36      1.62 o 
   2  13   8        0.94        3.19      1.61 o 
   3  13   8       11.16       10.01      1.41 o 
  -2  -7   9       28.17       28.87      1.79 o 
  -1  -7   9        1.67        3.03      1.65 o 
   0  -7   9       12.94       12.81      1.35 o 
   1  -7   9        2.58        3.67      1.28 o 
   2  -7   9       66.03       65.21      2.86 o 
   3  -7   9        1.42        1.72      1.28 o 
   4  -7   9        1.40        2.22      1.32 o 
   5  -7   9       13.30       12.46      1.36 o 
  -3  -6   9       15.93       15.14      1.68 o 
  -2  -6   9       53.19       47.91      1.78 o 
  -1  -6   9       24.73       20.93      1.66 o 
   0  -6   9        7.00        8.12      1.26 o 
   1  -6   9        9.76       10.39      1.25 o 
   2  -6   9        3.22        2.28      1.43 o 
   3  -6   9       23.12       22.45      1.31 o 
   4  -6   9       41.29       43.06      1.40 o 
   5  -6   9        2.39        3.73      1.25 o 
   6  -6   9        4.24        7.92      1.31 o 
   7  -6   9        0.20        0.90      1.17 o 
  -5  -5   9        8.67        7.54      1.28 o 
  -4  -5   9        1.59        2.39      1.99 o 
  -3  -5   9       10.45       12.04      1.76 o 
  -2  -5   9        0.47        2.53      1.70 o 
  -1  -5   9       17.14       19.54      1.27 o 
   0  -5   9       20.53       22.41      1.26 o 
   1  -5   9       44.21       49.85      2.53 o 
   2  -5   9       14.09       13.25      1.40 o 
   3  -5   9        3.31        4.85      1.23 o 
   4  -5   9        1.72        3.68      1.10 o 
   5  -5   9        2.16        2.32      1.06 o 
   6  -5   9        7.22        5.41      1.10 o 
   7  -5   9        6.23        6.58      1.65 o 
   8  -5   9        0.11        1.27      1.62 o 
  -6  -4   9      126.95      116.97     30.40 o 
  -5  -4   9       53.05       57.78      4.01 o 
  -4  -4   9        8.50        9.58      1.75 o 
  -3  -4   9        1.80        3.39      1.57 o 
  -2  -4   9        0.07        0.99      1.51 o 
  -1  -4   9      131.96      133.11      1.40 o 
   0  -4   9       46.31       51.02      1.64 o 
   1  -4   9        4.01        3.88      1.17 o 
   2  -4   9       26.21       28.93      1.41 o 
   3  -4   9      112.32      117.62      3.12 o 
   4  -4   9       17.00       23.17      1.24 o 
   5  -4   9        9.35       11.42      1.25 o 
   6  -4   9        6.49        9.40      1.57 o 
   7  -4   9        0.10       -0.28      1.58 o 
   8  -4   9        2.25        6.84      1.61 o 
   9  -4   9        3.57        2.88      1.58 o 
  -6  -3   9        0.08       -0.34      1.65 o 
  -5  -3   9       12.75       15.40      1.54 o 
  -4  -3   9        1.91        2.11      1.16 o 
  -3  -3   9        1.05        2.30      1.81 o 
  -2  -3   9       15.03       15.21      1.66 o 
  -1  -3   9       20.34       25.15      1.24 o 
   0  -3   9        0.97        3.68      1.16 o 
   1  -3   9       43.80       41.77      2.22 o 
   2  -3   9       67.01       64.03      2.11 o 
   3  -3   9       61.87       64.85      4.21 o 
   4  -3   9        0.03        0.24      1.00 o 
   5  -3   9       14.67       12.37      1.68 o 
   6  -3   9       45.85       42.77      1.35 o 
   7  -3   9        4.22        4.98      2.58 o 
   8  -3   9        6.58        6.82      1.57 o 
   9  -3   9       81.59       84.37      1.82 o 
  10  -3   9       40.24       30.40      6.06 o 
  -7  -2   9      179.47      188.82      2.93 o 
  -6  -2   9        0.36        0.55      2.15 o 
  -5  -2   9        8.14        8.21      1.27 o 
  -4  -2   9        1.91        3.98      1.11 o 
  -3  -2   9       70.78       75.68      3.13 o 
  -2  -2   9       24.40       20.60      1.49 o 
  -1  -2   9       56.44       55.14      1.43 o 
   0  -2   9      204.30      205.54      6.41 o 
   1  -2   9     1035.04     1024.69     17.53 o 
   2  -2   9       69.92       74.45      1.90 o 
   3  -2   9       16.00       17.46      1.44 o 
   4  -2   9       60.60       60.11      1.76 o 
   5  -2   9       48.11       50.21      1.35 o 
   6  -2   9        0.57        1.36      1.48 o 
   7  -2   9        4.53        7.18      1.44 o 
   8  -2   9       10.01       14.77      1.11 o 
   9  -2   9        0.50        2.33      1.55 o 
  10  -2   9        0.21        0.24      1.13 o 
  11  -2   9        0.03       -0.59      1.36 o 
  -7  -1   9       40.98       37.19      2.47 o 
  -6  -1   9       14.52       16.43      2.15 o 
  -5  -1   9       10.06       10.84      1.63 o 
  -4  -1   9        2.63        4.03      1.38 o 
  -3  -1   9        0.40       -0.10      1.75 o 
  -2  -1   9        2.44        4.22      1.04 o 
  -1  -1   9       27.07       22.34      1.35 o 
   0  -1   9      221.76      213.31      4.86 o 
   1  -1   9       25.03       27.63      1.23 o 
   2  -1   9       22.39       24.32      1.23 o 
   3  -1   9       14.82       17.02      1.07 o 
   4  -1   9      241.25      240.50      9.70 o 
   5  -1   9       12.94       14.37      2.96 o 
   6  -1   9       63.04       65.45      1.84 o 
   7  -1   9      107.15      116.65      6.67 o 
   8  -1   9      198.00      197.63      4.03 o 
   9  -1   9       62.15       54.38      5.13 o 
  10  -1   9       29.16       23.28      2.98 o 
  11  -1   9        0.11       -0.08      2.37 o 
  -8   0   9       46.41       39.65      2.48 o 
  -7   0   9        0.67        1.34      2.23 o 
  -6   0   9       54.79       51.27      2.35 o 
  -5   0   9      105.38      119.57      2.52 o 
  -4   0   9       17.10       15.45      1.46 o 
  -3   0   9      148.90      146.68      3.66 o 
  -2   0   9      184.22      185.07      3.26 o 
  -1   0   9       53.59       60.55      3.42 o 
   0   0   9       82.30       97.60      2.66 o 
   1   0   9        0.90        2.38      1.19 o 
   2   0   9     1833.58     1791.39     48.99 o 
   3   0   9      787.57      791.05     25.09 o 
   4   0   9       28.14       29.74      1.52 o 
   5   0   9       11.23       10.61      1.48 o 
   6   0   9       87.85       87.69      3.59 o 
   7   0   9       30.82       32.93      1.56 o 
   8   0   9       30.09       31.39      2.24 o 
   9   0   9        2.28        4.38      1.74 o 
  10   0   9        3.24        4.52      1.61 o 
  11   0   9       22.30       20.89      2.04 o 
  -8   1   9        0.36       -1.91      2.28 o 
  -7   1   9       19.67       19.53      2.24 o 
  -6   1   9       16.45       15.58      2.15 o 
  -5   1   9      101.93       94.49      2.41 o 
  -4   1   9       40.76       43.09      2.62 o 
  -3   1   9       28.64       30.57      2.02 o 
  -2   1   9       14.45       12.85      1.81 o 
  -1   1   9        9.06        5.29      1.25 o 
   0   1   9       73.76       66.73      3.77 o 
   1   1   9       13.96       17.87      2.54 o 
   2   1   9      255.50      253.03      7.67 o 
   3   1   9       89.39       95.27      6.99 o 
   4   1   9      279.99      276.73     10.30 o 
   5   1   9      347.39      352.43     20.12 o 
   6   1   9      430.01      440.13     30.97 o 
   7   1   9       41.30       40.32      2.24 o 
   8   1   9        7.95        8.42      2.15 o 
   9   1   9        0.12       -0.87      1.48 o 
  10   1   9        0.03       -0.80      1.52 o 
  11   1   9       16.33       16.27      1.64 o 
  -8   2   9        3.46        2.11      2.25 o 
  -7   2   9        2.94        2.89      2.15 o 
  -6   2   9       13.90       18.07      2.19 o 
  -5   2   9        0.17       -0.59      1.97 o 
  -4   2   9      295.58      315.46      9.72 o 
  -3   2   9       32.59       29.44      2.24 o 
  -2   2   9       30.33       36.79      1.89 o 
  -1   2   9        2.07        2.82      1.23 o 
   0   2   9      685.89      617.02     12.92 o 
   1   2   9       25.84       25.28      1.21 o 
   2   2   9        8.78        7.85      1.15 o 
   3   2   9      133.20      133.43      1.81 o 
   4   2   9     2488.25     2399.42     65.69 o 
   5   2   9       36.60       43.72      1.61 o 
   6   2   9        2.30        2.99      1.45 o 
   7   2   9        6.90        6.63      1.45 o 
   8   2   9        0.59        0.56      1.20 o 
   9   2   9        5.14        7.32      1.67 o 
  10   2   9       62.76       62.20      2.22 o 
  11   2   9       13.27       13.54      1.36 o 
  -8   3   9       14.42       10.03      2.85 o 
  -7   3   9       40.35       36.34      2.83 o 
  -6   3   9        5.13        7.92      2.15 o 
  -5   3   9        4.71        3.73      2.03 o 
  -4   3   9      101.23       91.57      1.87 o 
  -3   3   9      136.87      120.68      2.47 o 
  -2   3   9       24.57       24.71      1.67 o 
  -1   3   9        0.45        0.70      1.30 o 
   0   3   9       45.02       35.60      1.30 o 
   1   3   9        4.00        6.93      1.32 o 
   2   3   9       81.90       74.77      2.47 o 
   3   3   9      260.88      249.13      1.92 o 
   4   3   9      796.33      740.47     25.20 o 
   5   3   9       31.55       30.61      2.82 o 
   6   3   9      155.21      153.50      7.01 o 
   7   3   9      146.99      142.42      1.76 o 
   8   3   9        3.58        1.43      1.21 o 
   9   3   9       15.37       17.81      1.55 o 
  10   3   9       22.46       17.80      1.54 o 
  11   3   9        4.95        5.60      1.61 o 
  -8   4   9        0.06       -1.63      2.30 o 
  -7   4   9        2.67        2.29      2.23 o 
  -6   4   9       11.21        9.90      2.25 o 
  -5   4   9      162.19      181.67      2.89 o 
  -4   4   9       29.79       27.47      2.30 o 
  -3   4   9      102.14       95.54      2.23 o 
  -2   4   9       65.92       62.82      1.84 o 
  -1   4   9      198.75      225.43      4.10 o 
   0   4   9       89.37       75.38      1.45 o 
   1   4   9       88.02       81.10      1.39 o 
   2   4   9     1165.04     1150.01     16.93 o 
   3   4   9     1621.73     1560.93     60.52 o 
   4   4   9      292.54      305.74     12.79 o 
   5   4   9      188.89      194.69      2.54 o 
   6   4   9      144.60      154.11      7.95 o 
   7   4   9       23.17       23.29      1.51 o 
   8   4   9       15.15       12.95      3.62 o 
   9   4   9       24.12       27.06      1.58 o 
  10   4   9        7.52        4.41      1.28 o 
  11   4   9        3.97        6.36      1.61 o 
  -8   5   9       50.49       52.31      2.63 o 
  -7   5   9        0.01       -0.51      2.22 o 
  -6   5   9       65.34       71.63      2.53 o 
  -5   5   9       18.90       19.69      2.04 o 
  -4   5   9       83.74       84.25      2.51 o 
  -3   5   9       57.13       55.16      2.05 o 
  -2   5   9       13.94       14.69      1.60 o 
  -1   5   9      154.91      139.78      5.41 o 
   0   5   9        0.43        1.46      1.15 o 
   1   5   9       68.45       63.50      1.89 o 
   2   5   9       27.48       30.65      1.72 o 
   3   5   9       13.76       14.84      1.49 o 
   4   5   9       85.33       83.38      3.33 o 
   5   5   9       83.65       88.65      4.46 o 
   6   5   9      134.45      144.11      4.86 o 
   7   5   9        8.85       12.68      1.49 o 
   8   5   9       33.63       32.67      1.79 o 
   9   5   9       23.19       25.04      1.14 o 
  10   5   9       51.70       40.41      1.69 o 
  11   5   9        0.87        2.41      1.61 o 
  -8   6   9        6.17        8.29      2.37 o 
  -7   6   9       80.27       85.30      2.81 o 
  -6   6   9       41.69       42.36      2.45 o 
  -5   6   9        2.78        2.60      2.32 o 
  -4   6   9       44.33       43.52      2.14 o 
  -3   6   9       17.28       18.99      1.70 o 
  -2   6   9      187.14      196.97      6.24 o 
  -1   6   9       67.96       65.78      2.61 o 
   0   6   9      168.78      162.20      2.76 o 
   1   6   9     1235.59     1264.25     17.53 o 
   2   6   9      693.34      676.42     11.88 o 
   3   6   9        3.45        2.97      2.93 o 
   4   6   9       17.23       22.88      1.43 o 
   5   6   9       95.10       91.87      3.19 o 
   6   6   9       37.16       44.43      1.53 o 
   7   6   9       78.08       86.10      2.66 o 
   8   6   9        4.28        3.52      1.49 o 
   9   6   9       16.78       20.84      1.55 o 
  10   6   9       46.31       47.40      4.42 o 
  11   6   9        3.59        5.16      1.36 o 
  -7   7   9        0.54        2.15      2.30 o 
  -6   7   9       61.44       58.46      3.24 o 
  -5   7   9       48.56       51.77      2.50 o 
  -4   7   9        6.33        7.33      1.80 o 
  -3   7   9        0.35        1.10      1.76 o 
  -2   7   9       35.16       38.98      1.68 o 
  -1   7   9      128.53      128.90      2.66 o 
   0   7   9       23.12       27.05      2.15 o 
   1   7   9      158.20      144.79      1.81 o 
   2   7   9       19.11       18.29      1.27 o 
   3   7   9        4.90        5.68      1.36 o 
   4   7   9       27.95       26.02      1.49 o 
   5   7   9       28.91       27.92      1.49 o 
   6   7   9        4.81        5.83      1.76 o 
   7   7   9        5.85        6.24      2.06 o 
   8   7   9        0.04        1.08      1.27 o 
   9   7   9       34.07       36.33      1.63 o 
  10   7   9        1.19        2.17      1.63 o 
  -7   8   9       46.41       48.00      4.46 o 
  -6   8   9       47.34       51.60      2.63 o 
  -5   8   9        1.93        4.79      1.95 o 
  -4   8   9       12.00       15.14      2.18 o 
  -3   8   9        0.14        0.46      1.59 o 
  -2   8   9       29.04       30.27      1.71 o 
  -1   8   9       75.56       73.98      1.66 o 
   0   8   9      341.87      350.80      2.34 o 
   1   8   9       31.73       34.39      1.34 o 
   2   8   9       64.59       73.70      1.56 o 
   3   8   9       51.88       51.44      2.18 o 
   4   8   9       40.53       41.75      2.07 o 
   5   8   9        7.29        7.65      1.46 o 
   6   8   9       84.10       96.64      6.02 o 
   7   8   9       19.87       23.36      1.58 o 
   8   8   9       75.57       77.41      1.87 o 
   9   8   9        0.68        1.32      1.57 o 
  10   8   9        0.75        0.54      1.63 o 
  -6   9   9        1.43        3.09      2.89 o 
  -5   9   9       11.29       10.86      2.00 o 
  -4   9   9        8.49        9.64      1.57 o 
  -3   9   9       87.01       80.92      1.90 o 
  -2   9   9       49.80       49.23      1.96 o 
  -1   9   9        6.08        9.38      1.47 o 
   0   9   9       16.18       16.97      1.42 o 
   1   9   9      173.72      176.58      3.58 o 
   2   9   9      139.03      147.25      1.72 o 
   3   9   9        0.29        1.26      1.23 o 
   4   9   9        9.28        9.66      1.46 o 
   5   9   9       20.09       15.21      2.12 o 
   6   9   9       22.32       18.24      1.59 o 
   7   9   9        0.20        1.20      1.52 o 
   8   9   9        0.53       -0.05      1.58 o 
   9   9   9       11.80       11.36      1.57 o 
  -5  10   9       57.34       64.85      2.57 o 
  -4  10   9        2.58        1.70      1.74 o 
  -3  10   9        2.34        3.29      1.54 o 
  -2  10   9       14.48       17.16      1.72 o 
  -1  10   9        5.74        9.07      1.49 o 
   0  10   9       16.24       20.02      2.22 o 
   1  10   9        1.36        1.32      1.48 o 
   2  10   9        9.58       10.84      2.03 o 
   3  10   9       95.94       99.86      2.92 o 
   4  10   9       80.70       80.10      3.26 o 
   5  10   9       36.28       39.46      2.37 o 
   6  10   9        1.43        3.31      2.14 o 
   7  10   9        5.19        5.74      2.08 o 
   8  10   9        4.96        8.08      1.71 o 
  -4  11   9       48.61       43.52      2.82 o 
  -3  11   9        4.22        5.99      1.74 o 
  -2  11   9        9.30        7.86      1.61 o 
  -1  11   9       16.65       17.01      2.11 o 
   0  11   9        1.94        1.57      1.55 o 
   1  11   9        1.26        1.16      1.96 o 
   2  11   9       66.59       71.98      1.47 o 
   3  11   9      129.94      125.52      7.40 o 
   4  11   9       12.54       12.85      2.09 o 
   5  11   9        3.77        2.44      1.56 o 
   6  11   9        1.29        0.47      1.61 o 
   7  11   9        1.52        1.45      2.40 o 
  -2  12   9       22.10       22.39      2.15 o 
  -1  12   9        6.63        7.55      1.64 o 
   0  12   9        2.76        2.14      1.61 o 
   1  12   9        0.50        1.03      1.16 o 
   2  12   9        0.04        2.70      1.58 o 
   3  12   9        3.97        3.22      1.32 o 
   4  12   9      107.59       91.35      5.00 o 
   5  12   9       15.05       12.07      1.68 o 
  -1  -6  10        1.53        2.47      1.68 o 
   0  -6  10       17.80       17.19      1.39 o 
   1  -6  10        7.85        6.82      1.31 o 
   2  -6  10       12.83       14.39      1.32 o 
   3  -6  10        0.07        3.55      1.59 o 
   4  -6  10        0.17       -0.54      1.11 o 
   5  -6  10        6.22        9.91      1.36 o 
  -3  -5  10       25.15       26.32      1.99 o 
  -2  -5  10       49.30       47.17      3.59 o 
  -1  -5  10       30.81       29.48      1.26 o 
   0  -5  10       11.77       10.16      1.39 o 
   1  -5  10        3.72        4.76      1.29 o 
   2  -5  10       11.70       13.09      1.85 o 
   3  -5  10       18.72       18.01      1.31 o 
   4  -5  10        1.87        1.77      1.28 o 
   5  -5  10        3.22        2.10      1.14 o 
   6  -5  10       17.43       18.23      1.35 o 
   7  -5  10       22.47       26.05      1.44 o 
  -4  -4  10       13.19       11.91      1.90 o 
  -3  -4  10        3.84        0.94      1.98 o 
  -2  -4  10       23.14       24.19      2.78 o 
  -1  -4  10       13.97       13.19      1.42 o 
   0  -4  10       11.58       11.23      1.27 o 
   1  -4  10       23.67       23.55      1.29 o 
   2  -4  10        7.56        8.18      1.26 o 
   3  -4  10        0.28        2.04      1.35 o 
   4  -4  10       96.74       97.97      1.46 o 
   5  -4  10       18.74       18.49      1.14 o 
   6  -4  10        1.72        2.34      1.23 o 
   7  -4  10        4.94        5.37      2.10 o 
   8  -4  10        0.62        2.69      1.69 o 
  -5  -3  10       10.95        7.86      5.23 o 
  -4  -3  10       86.59       85.79      2.66 o 
  -3  -3  10       13.60       14.93      1.96 o 
  -2  -3  10      129.10      123.96      2.84 o 
  -1  -3  10        0.99        1.40      1.03 o 
   0  -3  10       81.99       87.96      3.09 o 
   1  -3  10       24.59       25.79      1.31 o 
   2  -3  10      109.87      104.55      2.10 o 
   3  -3  10       14.51       15.03      1.76 o 
   4  -3  10        9.90       13.19      1.25 o 
   5  -3  10        1.47        1.37      1.21 o 
   6  -3  10        5.92        7.08      1.54 o 
   7  -3  10        0.24        2.16      1.54 o 
   8  -3  10       64.97       67.43      2.18 o 
   9  -3  10        4.48        7.19      1.71 o 
  -6  -2  10        0.39       -1.02      2.33 o 
  -5  -2  10        1.06        0.01      1.38 o 
  -4  -2  10        0.63        1.77      2.07 o 
  -3  -2  10        3.80        4.33      1.69 o 
  -2  -2  10       42.05       41.09      1.65 o 
  -1  -2  10        4.71        7.84      1.19 o 
   0  -2  10        2.91        3.70      1.27 o 
   1  -2  10       14.88       11.52      1.23 o 
   2  -2  10       21.74       17.27      1.05 o 
   3  -2  10       68.44       68.24      3.03 o 
   4  -2  10        0.29        2.88      1.16 o 
   5  -2  10        5.77        8.06      1.46 o 
   6  -2  10        5.85        7.36      1.28 o 
   7  -2  10       14.93       18.36      2.75 o 
   8  -2  10       19.91       18.26      1.66 o 
   9  -2  10        0.01        0.07      1.60 o 
  10  -2  10        4.24        5.48      1.70 o 
  -6  -1  10        5.58        8.80      2.33 o 
  -5  -1  10      128.50      124.19      4.58 o 
  -4  -1  10      101.35      106.88      3.76 o 
  -3  -1  10       87.73       87.30      2.19 o 
  -2  -1  10       18.20       22.41      1.58 o 
  -1  -1  10       23.26       25.95      1.18 o 
   0  -1  10      276.83      272.60      3.42 o 
   1  -1  10      188.29      178.63      2.73 o 
   2  -1  10        4.55        5.92      1.16 o 
   3  -1  10       24.75       25.48      1.63 o 
   4  -1  10       22.87       30.02      1.26 o 
   5  -1  10        2.14        1.12      2.10 o 
   6  -1  10       48.92       52.90      1.40 o 
   7  -1  10       41.33       41.60      1.85 o 
   8  -1  10      142.75      157.02     15.27 o 
   9  -1  10       94.55       96.05      4.93 o 
  10  -1  10        5.54        7.85      1.62 o 
  -7   0  10        2.49        3.49      2.38 o 
  -6   0  10        8.69       12.48      2.27 o 
  -5   0  10       43.64       47.02      2.26 o 
  -4   0  10        0.60        0.57      2.15 o 
  -3   0  10       11.51       14.15      1.88 o 
  -2   0  10        0.21        1.66      2.50 o 
  -1   0  10        0.00        0.93      1.37 o 
   0   0  10       60.00       45.62      1.20 o 
   1   0  10        7.57        8.69      1.16 o 
   2   0  10        5.32        4.45      1.13 o 
   3   0  10       96.39       87.58      2.98 o 
   4   0  10      157.72      170.08     10.41 o 
   5   0  10       84.70       85.78      3.66 o 
   6   0  10       28.88       26.46      2.34 o 
   7   0  10        4.22        6.50      3.49 o 
   8   0  10       86.15       90.99      8.26 o 
   9   0  10       21.44       18.05      2.29 o 
  10   0  10        3.77        7.79      2.25 o 
  -7   1  10       73.37       77.13      2.67 o 
  -6   1  10       16.23       15.51      2.28 o 
  -5   1  10       56.05       66.49      2.43 o 
  -4   1  10      128.74      118.82      2.99 o 
  -3   1  10      166.57      154.37      8.28 o 
  -2   1  10       87.06       69.49      3.94 o 
  -1   1  10      527.89      496.41     15.52 o 
   0   1  10      112.60       94.25      1.70 o 
   1   1  10       73.44       77.60      3.39 o 
   2   1  10        5.25        3.78      1.14 o 
   3   1  10        4.52        7.73      1.15 o 
   4   1  10        3.84        3.01      1.40 o 
   5   1  10       89.37       91.53      7.10 o 
   6   1  10      137.17      129.91      2.11 o 
   7   1  10       53.81       62.43      2.35 o 
   8   1  10       23.71       20.21      1.56 o 
   9   1  10       17.47       20.77      2.08 o 
  10   1  10        0.55        0.56      1.75 o 
  11   1  10        7.65        8.55      1.70 o 
  -7   2  10       14.39       12.72      2.33 o 
  -6   2  10        6.18        3.90      2.24 o 
  -5   2  10        6.24        7.54      2.13 o 
  -4   2  10        6.14        5.93      2.42 o 
  -3   2  10       11.99       11.42      1.99 o 
  -2   2  10       26.07       24.73      1.94 o 
  -1   2  10        8.79        5.97      1.31 o 
   0   2  10        4.53        2.48      1.13 o 
   1   2  10        0.86       -0.10      1.11 o 
   2   2  10        7.76        6.60      1.15 o 
   3   2  10        1.88        2.66      1.16 o 
   4   2  10        1.50        1.04      1.16 o 
   5   2  10      354.69      339.57      5.20 o 
   6   2  10      723.89      699.94      4.71 o 
   7   2  10       20.71       22.22      2.01 o 
   8   2  10        2.20        5.05      1.55 o 
   9   2  10        0.08        2.38      3.01 o 
  10   2  10        0.49       -0.21      1.70 o 
  11   2  10       13.69       12.96      1.71 o 
  -7   3  10        4.53        7.64      2.32 o 
  -6   3  10       85.64       86.82      2.65 o 
  -4   3  10        1.30        2.41      2.34 o 
  -3   3  10       48.21       48.68      2.06 o 
  -2   3  10      919.63      804.04      4.67 o 
  -1   3  10      137.59      125.17      3.58 o 
   0   3  10      117.47      114.30      3.65 o 
   1   3  10       28.59       34.06      1.18 o 
   2   3  10        6.85        9.27      1.14 o 
   3   3  10        2.78        5.10      1.42 o 
   4   3  10        0.21        0.13      1.38 o 
   5   3  10        0.05        1.19      1.19 o 
   6   3  10      274.26      283.23     18.73 o 
   7   3  10       16.88       18.74      1.50 o 
   8   3  10        8.69        8.64      1.56 o 
   9   3  10        2.51        1.93      1.25 o 
  10   3  10        8.27       14.04      2.79 o 
  11   3  10        0.03        1.78      1.64 o 
  -7   4  10        0.01        3.11      2.29 o 
  -6   4  10        6.31        5.82      2.26 o 
  -4   4  10       11.24        8.93      2.36 o 
  -3   4  10       29.94       27.41      2.09 o 
  -2   4  10       19.25       18.47      1.68 o 
  -1   4  10        0.03        0.52      1.24 o 
   0   4  10        1.21        1.77      1.17 o 
   1   4  10       16.48       14.22      1.14 o 
   2   4  10        4.88        3.78      1.12 o 
   3   4  10        0.49        1.48      1.47 o 
   4   4  10      290.17      285.19      3.11 o 
   5   4  10       50.50       49.25      2.41 o 
   6   4  10       95.59      101.02      3.21 o 
   7   4  10      223.61      221.11     10.60 o 
   8   4  10       60.73       56.91      4.69 o 
   9   4  10        6.99        9.21      1.27 o 
  10   4  10        0.12        2.55      1.59 o 
  11   4  10       10.66        8.17      1.70 o 
  -7   5  10       18.89       23.76      2.99 o 
  -4   5  10      167.95      160.76      3.02 o 
  -3   5  10        2.38        3.36      1.79 o 
  -2   5  10       50.84       52.46      1.82 o 
  -1   5  10      306.87      280.99      7.14 o 
   0   5  10      265.40      245.80      4.56 o 
   1   5  10        6.46       11.12      1.16 o 
   2   5  10       94.00       91.62      1.65 o 
   3   5  10        0.16        0.20      1.34 o 
   4   5  10       44.97       50.24      1.70 o 
   5   5  10      116.17      117.05      7.07 o 
   6   5  10        0.37        2.28      1.46 o 
   7   5  10      169.72      188.82     17.38 o 
   8   5  10      183.47      182.30      4.34 o 
   9   5  10        0.84        0.16      1.25 o 
  10   5  10       88.31       76.18      1.92 o 
  -7   6  10        6.71        5.83      2.38 o 
  -5   6  10       21.98       23.44      2.91 o 
  -4   6  10        0.01        1.08      2.00 o 
  -3   6  10       19.66       22.59      1.89 o 
  -2   6  10        0.78        1.55      1.58 o 
  -1   6  10       22.29       18.40      1.50 o 
   0   6  10        1.80        1.30      1.31 o 
   1   6  10       67.03       69.55      1.43 o 
   2   6  10      340.83      337.06      7.43 o 
   3   6  10       13.61       14.75      2.05 o 
   4   6  10      102.47      103.88      2.59 o 
   5   6  10        0.01        0.25      1.15 o 
   6   6  10        4.18        3.08      1.45 o 
   7   6  10        0.03        1.93      1.52 o 
   8   6  10       24.38       24.26      1.92 o 
   9   6  10       23.59       24.12      1.36 o 
  10   6  10       25.88       22.05      1.93 o 
  -5   7  10       34.31       40.90      2.52 o 
  -4   7  10        3.05        3.42      1.89 o 
  -3   7  10      189.22      199.72      2.41 o 
  -2   7  10        1.10        1.85      1.45 o 
  -1   7  10       14.90       16.40      1.64 o 
   0   7  10        3.16        2.73      1.57 o 
   1   7  10      476.77      481.31      7.11 o 
   2   7  10        2.75        3.67      1.25 o 
   3   7  10       94.56       95.04      4.49 o 
   4   7  10        1.60        0.85      1.65 o 
   5   7  10       27.11       31.17      1.50 o 
   6   7  10       15.13       10.83      2.04 o 
   7   7  10       50.06       50.52      3.57 o 
   8   7  10        4.36        2.93      1.55 o 
   9   7  10      179.85      166.20      7.62 o 
  10   7  10        7.95        7.18      1.65 o 
  -6   8  10        7.55        6.41      2.86 o 
  -5   8  10        1.68        1.96      2.12 o 
  -4   8  10        0.50       -0.38      1.92 o 
  -3   8  10        1.16        2.33      1.83 o 
  -2   8  10       50.10       51.37      2.60 o 
  -1   8  10       28.80       27.22      2.40 o 
   0   8  10      184.30      190.86      7.30 o 
   1   8  10        6.38        7.08      1.26 o 
   2   8  10       39.40       40.47      1.37 o 
   3   8  10       50.22       48.16      3.52 o 
   4   8  10       53.54       53.13      3.64 o 
   5   8  10        2.02        2.59      1.22 o 
   6   8  10        3.72        4.83      1.47 o 
   7   8  10        1.32        3.52      1.51 o 
   8   8  10        0.04        2.58      1.59 o 
   9   8  10        1.45        2.41      1.19 o 
  -5   9  10       14.96       14.19      2.09 o 
  -4   9  10       68.34       63.96      2.26 o 
  -3   9  10        1.71        2.82      2.68 o 
  -2   9  10        2.43        0.85      2.15 o 
  -1   9  10      185.93      178.22      2.94 o 
   0   9  10      187.65      183.53      2.82 o 
   1   9  10        0.04        1.86      2.05 o 
   2   9  10       77.95       78.98      2.28 o 
   3   9  10       94.41       97.57      2.06 o 
   4   9  10        3.82        2.81      1.48 o 
   5   9  10        5.40        2.36      1.49 o 
   6   9  10        7.69        8.67      1.72 o 
   7   9  10       26.16       21.48      2.93 o 
   8   9  10       46.13       52.49      1.82 o 
  -4  10  10       48.13       44.10      3.10 o 
  -3  10  10        0.41        1.35      1.75 o 
  -2  10  10        0.69        1.46      1.73 o 
  -1  10  10       26.55       30.95      1.79 o 
   0  10  10        1.28        3.05      1.69 o 
   1  10  10        0.72       -0.44      1.52 o 
   2  10  10       67.54       64.99      2.55 o 
   3  10  10        7.04        7.69      1.39 o 
   4  10  10        0.39        3.14      2.12 o 
   5  10  10        4.54        1.61      2.19 o 
   6  10  10        1.25        0.39      1.59 o 
   7  10  10        0.04        0.99      1.67 o 
  -3  11  10       20.12       12.72      1.73 o 
  -2  11  10      126.87      117.19      2.29 o 
  -1  11  10        9.43        9.94      1.63 o 
   0  11  10        0.01        0.31      1.58 o 
   1  11  10        0.05        1.10      2.26 o 
   2  11  10       10.35       11.80      1.69 o 
   3  11  10       26.76       27.49      1.66 o 
   4  11  10       86.76       84.90      6.00 o 
   5  11  10       29.70       28.18      2.38 o 
   6  11  10       20.13       24.64      2.38 o 
   0  12  10        0.55       -0.31      1.66 o 
   1  12  10       12.47       11.44      1.72 o 
   2  12  10        8.88        9.14      1.63 o 
   3  12  10        9.87        9.78      3.22 o 
   0  -5  11        2.48        1.90      1.37 o 
   1  -5  11       54.07       56.63      1.58 o 
   2  -5  11        0.16        0.46      1.35 o 
   3  -5  11        1.41        1.26      1.34 o 
   4  -5  11       14.10       11.67      1.21 o 
  -2  -4  11       40.41       42.52      2.01 o 
  -1  -4  11       37.71       39.31      2.70 o 
   0  -4  11        2.82        4.41      1.29 o 
   1  -4  11      109.52      122.94      1.69 o 
   2  -4  11        8.03        8.53      1.32 o 
   3  -4  11        0.00        2.05      1.32 o 
   4  -4  11       14.09       16.04      1.32 o 
   5  -4  11       48.88       49.49      3.76 o 
   6  -4  11        7.39        7.53      1.37 o 
  -3  -3  11       22.45       21.40      2.09 o 
  -2  -3  11        6.72        9.11      1.76 o 
  -1  -3  11       10.08       12.00      1.48 o 
   0  -3  11       25.37       27.53      1.97 o 
   1  -3  11       13.51       12.79      1.28 o 
   2  -3  11       73.16       74.08      1.41 o 
   3  -3  11       16.58       18.97      1.30 o 
   4  -3  11       14.25       13.37      1.18 o 
   5  -3  11       24.36       25.12      2.51 o 
   6  -3  11       12.63       14.26      1.33 o 
   7  -3  11        4.37        5.69      1.67 o 
  -4  -2  11        0.30        0.37      2.92 o 
  -3  -2  11       86.49       96.23      2.35 o 
  -2  -2  11       11.66       11.33      1.77 o 
  -1  -2  11       38.39       47.49      1.45 o 
   0  -2  11       11.93       13.39      1.31 o 
   1  -2  11        3.99        5.94      1.08 o 
   2  -2  11        4.11        5.52      1.56 o 
   3  -2  11      153.89      162.46      1.45 o 
   4  -2  11       10.45       10.23      1.10 o 
   5  -2  11        2.12        4.44      1.05 o 
   6  -2  11        0.16       -0.78      1.42 o 
   7  -2  11        0.84        1.71      1.59 o 
   8  -2  11        0.49        2.60      2.41 o 
  -5  -1  11       21.06       18.86      3.32 o 
  -4  -1  11       17.82       19.55      2.46 o 
  -3  -1  11       11.27       11.25      2.74 o 
  -2  -1  11       65.15       68.30      1.96 o 
  -1  -1  11        4.06        3.28      1.29 o 
   0  -1  11       25.36       26.94      1.32 o 
   1  -1  11        0.12       -0.72      1.24 o 
   2  -1  11       40.98       37.75      2.29 o 
   3  -1  11      234.39      229.46      7.24 o 
   4  -1  11       15.86       16.63      1.26 o 
   5  -1  11        0.56        1.25      1.67 o 
   6  -1  11        0.59       -0.77      1.20 o 
   7  -1  11        0.73        4.06      1.53 o 
   8  -1  11       10.02       11.49      1.65 o 
   9  -1  11        9.58       14.79      2.28 o 
  -4   0  11       61.08       52.64      3.32 o 
  -3   0  11        0.40       -0.21      1.83 o 
  -2   0  11       75.69       74.16      3.25 o 
  -1   0  11        0.38       -0.03      1.65 o 
   0   0  11       28.01       32.64      1.32 o 
   1   0  11        6.34        7.13      1.21 o 
   2   0  11       89.92       90.05      1.94 o 
   3   0  11        4.71        2.99      1.18 o 
   4   0  11       73.54       79.60      1.99 o 
   5   0  11        0.92        2.93      1.50 o 
   6   0  11        9.18        8.85      1.52 o 
   7   0  11       32.04       30.27      3.30 o 
   8   0  11        3.64        5.95      1.61 o 
   9   0  11        4.25        2.96      2.29 o 
  -4   1  11       42.65       38.36      2.59 o 
  -3   1  11        9.70        8.73      2.05 o 
  -2   1  11        0.44        2.21      1.62 o 
  -1   1  11        7.00        8.66      1.29 o 
   0   1  11       89.61       70.93      3.61 o 
   1   1  11      176.02      164.64     10.34 o 
   2   1  11        9.59        8.02      1.48 o 
   3   1  11        7.02        6.46      1.44 o 
   4   1  11       23.94       28.29      2.09 o 
   5   1  11       18.31       22.82      2.25 o 
   6   1  11        4.64        3.03      2.14 o 
   7   1  11        1.16        2.52      2.19 o 
   8   1  11        7.63        7.53      2.34 o 
   9   1  11       22.84       22.76      1.91 o 
  10   1  11       20.83       18.21      1.49 o 
  -4   2  11       39.11       36.49      2.66 o 
  -3   2  11       33.58       31.06      2.29 o 
  -2   2  11       29.43       27.59      1.98 o 
  -1   2  11       33.19       35.06      1.87 o 
   0   2  11       24.59       25.11      2.32 o 
   1   2  11       45.50       44.60      1.40 o 
   2   2  11       14.00       19.89      1.21 o 
   3   2  11      155.83      158.77      2.64 o 
   4   2  11       77.24       70.23      2.16 o 
   5   2  11      171.26      161.97      9.95 o 
   6   2  11      116.58      120.02      4.68 o 
   7   2  11       22.61       22.57      1.94 o 
   8   2  11       27.17       25.65      2.72 o 
   9   2  11       18.23       20.04      1.66 o 
  10   2  11       15.11       13.18      1.75 o 
  -4   3  11        0.55        0.33      2.55 o 
  -3   3  11        0.83        1.51      1.86 o 
  -2   3  11      148.62      116.81      2.57 o 
  -1   3  11        3.36        3.63      1.18 o 
   0   3  11      130.39      110.96      4.16 o 
   1   3  11        2.29        1.34      1.15 o 
   2   3  11        0.96        3.05      1.23 o 
   3   3  11        1.38        1.20      1.38 o 
   4   3  11        2.83        1.75      1.44 o 
   5   3  11        4.27        5.19      1.44 o 
   6   3  11       13.74       16.92      1.28 o 
   7   3  11        1.40        2.18      2.10 o 
   8   3  11       23.90       21.79      1.33 o 
   9   3  11        0.47        0.45      1.31 o 
  10   3  11        0.55        2.49      2.68 o 
  -4   4  11        0.07        0.41      2.49 o 
  -3   4  11      137.21      131.68      2.63 o 
  -2   4  11       19.51       16.04      1.72 o 
  -1   4  11       42.43       44.43      1.39 o 
   0   4  11        1.85        0.42      1.23 o 
   1   4  11       67.55       68.12      3.58 o 
   2   4  11        0.41       -0.03      1.15 o 
   3   4  11      146.75      145.45      3.41 o 
   4   4  11       10.82       10.78      1.48 o 
   5   4  11      206.14      207.76     13.37 o 
   6   4  11       44.02       46.91      2.26 o 
   7   4  11      132.06      134.99      3.05 o 
   8   4  11      124.39      120.04      2.26 o 
   9   4  11        3.79        2.13      1.60 o 
  10   4  11       13.32       15.34      1.73 o 
  -4   5  11       72.57       59.65      3.66 o 
  -3   5  11       17.95       18.27      2.03 o 
  -2   5  11        1.02        1.50      1.63 o 
  -1   5  11        8.34        7.39      1.45 o 
   0   5  11      156.42      139.40      2.10 o 
   1   5  11      142.48      134.18      3.72 o 
   2   5  11       38.68       33.33      1.24 o 
   3   5  11        0.01       -0.27      1.05 o 
   4   5  11       43.18       49.09      1.37 o 
   5   5  11        2.50        2.38      1.42 o 
   6   5  11       10.58       12.12      1.48 o 
   7   5  11        1.85        3.81      1.50 o 
   8   5  11        0.71        2.53      1.59 o 
   9   5  11       33.80       31.74      1.70 o 
  10   5  11        0.63        0.94      1.69 o 
  -5   6  11       16.04       11.80      3.90 o 
  -4   6  11      139.72      126.33      2.93 o 
  -3   6  11        0.40        0.36      1.88 o 
  -2   6  11       25.40       28.76      1.75 o 
  -1   6  11       11.32       11.27      1.62 o 
   0   6  11       45.40       50.95      1.40 o 
   1   6  11       11.83       11.41      1.31 o 
   2   6  11       81.60       85.46      2.68 o 
   3   6  11       13.42       13.02      1.19 o 
   4   6  11       97.37      104.31      4.29 o 
   5   6  11       14.39       13.51      1.50 o 
   6   6  11        6.03        9.59      1.48 o 
   7   6  11        3.81        8.90      1.52 o 
   8   6  11       48.82       51.65      1.73 o 
   9   6  11       33.84       29.51      2.62 o 
  -5   7  11       31.49       31.06      2.86 o 
  -4   7  11       18.01       18.80      2.37 o 
  -3   7  11        0.44        1.07      1.70 o 
  -2   7  11       57.95       55.72      1.79 o 
  -1   7  11        5.68        6.61      1.51 o 
   0   7  11        0.92        1.42      1.47 o 
   1   7  11       31.38       34.64      1.38 o 
   2   7  11       33.41       29.13      1.34 o 
   3   7  11      138.31      131.25      5.34 o 
   4   7  11        0.39        2.33      1.46 o 
   5   7  11        5.32        5.27      1.49 o 
   6   7  11        8.87       10.87      1.51 o 
   7   7  11        0.41        1.82      1.58 o 
   8   7  11       26.83       32.10      1.69 o 
   9   7  11       18.68       18.30      3.18 o 
  -4   8  11        0.38        0.49      2.03 o 
  -3   8  11        3.45        5.68      1.80 o 
  -2   8  11       27.75       25.40      1.64 o 
  -1   8  11       33.26       40.22      3.21 o 
   0   8  11       21.99       25.88      1.56 o 
   1   8  11       27.37       31.01      1.47 o 
   2   8  11       35.66       37.79      1.67 o 
   3   8  11       47.76       55.94      1.41 o 
   4   8  11       22.41       23.38      1.97 o 
   5   8  11       96.51      112.21     13.94 o 
   6   8  11       37.28       37.33      1.64 o 
   7   8  11        1.67        1.78      1.59 o 
   8   8  11        0.51        0.51      1.66 o 
  -4   9  11        0.76        0.76      1.88 o 
  -3   9  11       54.35       52.79      4.53 o 
  -2   9  11       11.34       14.05      1.78 o 
  -1   9  11       32.24       34.38      1.66 o 
   0   9  11        4.56        4.32      1.69 o 
   1   9  11        4.86        5.05      1.52 o 
   2   9  11        5.87        7.81      1.37 o 
   3   9  11       24.23       28.16      1.37 o 
   4   9  11       20.83       17.82      2.23 o 
   5   9  11        7.49        8.81      1.52 o 
   6   9  11        1.22        1.53      1.56 o 
   7   9  11        3.75        4.58      2.06 o 
  -2  10  11        2.35        4.03      1.74 o 
  -1  10  11       20.45       19.87      1.67 o 
   0  10  11        9.54        9.98      1.59 o 
   1  10  11       64.55       62.41      1.76 o 
   2  10  11        6.52        6.35      1.56 o 
   3  10  11       87.48       86.66      3.06 o 
   4  10  11        0.02       -0.49      1.23 o 
   5  10  11       13.06       14.21      1.58 o 
   6  10  11        0.68        2.42      1.66 o 
  -1  11  11        0.11        2.70      2.36 o 
   0  11  11       20.21       19.16      2.43 o 
   1  11  11        9.68       10.23      2.35 o 
   2  11  11        7.65       12.01      2.33 o 
   3  11  11        4.27        6.84      2.35 o 
   4  11  11        3.78        2.76      1.48 o 
   0  -3  12       42.32       46.85      1.48 o 
   1  -3  12       28.10       26.84      1.25 o 
   2  -3  12        0.00       -1.09      1.31 o 
   3  -3  12       11.95       12.28      1.34 o 
   4  -3  12       12.78       14.75      2.20 o 
   5  -3  12       13.94       14.39      1.40 o 
  -2  -2  12        7.88        7.92      1.82 o 
  -1  -2  12        4.07        4.95      1.33 o 
   0  -2  12       17.52       17.77      1.41 o 
   1  -2  12       39.56       44.57      2.47 o 
   2  -2  12        3.35        4.95      1.28 o 
   3  -2  12       17.82       18.56      1.30 o 
   4  -2  12       20.51       27.54      1.36 o 
   5  -2  12      108.63      112.89      4.29 o 
   6  -2  12        0.52        1.48      1.28 o 
  -3  -1  12        1.44        0.24      2.09 o 
  -2  -1  12       10.65       11.82      2.95 o 
  -1  -1  12       92.99      102.17      4.98 o 
   0  -1  12       39.40       43.55      1.38 o 
   1  -1  12       55.28       53.19      1.39 o 
   2  -1  12        3.49        3.34      1.33 o 
   3  -1  12       70.74       71.15      2.71 o 
   4  -1  12        0.67        1.63      1.25 o 
   5  -1  12        0.41        0.95      1.30 o 
   6  -1  12        8.48        8.47      1.33 o 
   7  -1  12       15.21       17.04      1.68 o 
  -3   0  12       10.63        9.47      2.48 o 
  -2   0  12       31.37       26.36      2.09 o 
  -1   0  12        9.27        8.28      1.46 o 
   0   0  12       29.77       36.95      2.27 o 
   1   0  12       19.97       18.72      1.91 o 
   2   0  12        8.30       10.83      1.25 o 
   3   0  12       23.98       25.62      2.11 o 
   4   0  12       11.58       12.58      1.58 o 
   5   0  12       46.27       52.88      3.09 o 
   6   0  12       73.96       80.06      3.18 o 
   7   0  12       10.69       14.40      1.63 o 
   8   0  12       19.00       19.77      2.48 o 
  -4   1  12        8.50        7.19      2.68 o 
  -3   1  12       71.15       75.25      2.60 o 
  -2   1  12       71.54       67.85      2.02 o 
  -1   1  12       21.94       17.06      1.13 o 
   0   1  12        9.44       10.16      1.32 o 
   1   1  12       34.55       30.79      1.94 o 
   2   1  12      123.86      121.12      5.54 o 
   3   1  12        7.04        7.57      1.52 o 
   4   1  12       31.89       36.32      1.60 o 
   5   1  12       46.65       47.94      4.87 o 
   6   1  12        0.03        1.37      1.51 o 
   7   1  12        0.81        3.49      1.58 o 
   8   1  12        2.02        3.30      1.32 o 
  -4   2  12       18.85       20.09      2.80 o 
  -3   2  12       21.37       18.81      2.20 o 
  -2   2  12        1.78        2.31      1.87 o 
  -1   2  12       18.74       16.16      1.30 o 
   0   2  12        0.29        1.52      1.21 o 
   1   2  12       34.04       34.70      2.08 o 
   2   2  12       19.89       22.46      1.24 o 
   3   2  12       59.18       57.10      2.98 o 
   4   2  12        5.05        5.03      1.21 o 
   5   2  12        6.65        7.58      1.52 o 
   6   2  12        0.06        0.00      1.48 o 
   7   2  12       22.03       22.52      3.07 o 
   8   2  12       39.22       36.10      1.45 o 
   9   2  12        4.06        4.39      1.70 o 
  -4   3  12       94.61      100.25      3.58 o 
  -3   3  12        0.29        0.50      2.10 o 
  -2   3  12       29.98       30.16      1.96 o 
  -1   3  12        0.91        0.37      1.40 o 
   0   3  12      183.69      171.81      5.83 o 
   1   3  12        1.70        1.73      1.24 o 
   2   3  12       26.78       30.88      2.34 o 
   3   3  12        2.37        3.42      1.22 o 
   4   3  12       83.99       91.51      6.58 o 
   5   3  12        0.49        0.35      1.49 o 
   6   3  12       25.75       31.35      1.59 o 
   7   3  12        4.19        5.51      1.58 o 
   8   3  12        8.18        7.70      1.62 o 
   9   3  12       10.94       12.24      1.75 o 
  -4   4  12       33.74       31.33      3.09 o 
  -3   4  12        2.51        2.24      2.10 o 
  -2   4  12        0.00        0.07      1.76 o 
  -1   4  12       13.42        8.64      1.74 o 
   0   4  12        3.22        3.16      1.20 o 
   1   4  12       37.93       36.40      1.41 o 
   2   4  12       16.40       17.95      1.24 o 
   3   4  12       38.64       38.55      1.35 o 
   4   4  12        7.99        8.29      1.63 o 
   5   4  12        2.10        3.25      1.49 o 
   6   4  12        0.57        0.40      1.49 o 
   7   4  12       53.01       52.58      1.73 o 
   8   4  12       87.35       90.13      3.77 o 
   9   4  12       10.54        7.56      1.42 o 
  -4   5  12        0.77        0.81      2.51 o 
  -3   5  12       74.54       72.62      3.68 o 
  -2   5  12       48.93       50.08      1.95 o 
  -1   5  12       57.42       53.80      2.08 o 
   0   5  12        5.16        7.06      1.32 o 
   1   5  12       63.62       58.57      2.82 o 
   2   5  12      115.33      115.63      3.14 o 
   3   5  12        5.50        5.94      1.20 o 
   4   5  12        6.80        8.56      1.22 o 
   5   5  12      122.33      124.56      4.83 o 
   6   5  12        5.64        4.89      1.55 o 
   7   5  12       27.24       30.03      2.47 o 
   8   5  12        4.30        5.33      1.59 o 
  -4   6  12       26.23       24.25      2.72 o 
  -3   6  12        9.90       12.29      2.02 o 
  -2   6  12       15.21       14.62      2.01 o 
  -1   6  12        6.06        6.73      1.57 o 
   0   6  12        6.31        7.04      1.44 o 
   1   6  12        0.33        0.51      1.28 o 
   2   6  12       19.62       19.79      1.34 o 
   3   6  12        5.56        7.83      1.24 o 
   4   6  12        0.32        0.59      1.53 o 
   5   6  12       52.98       53.79      1.67 o 
   6   6  12       57.66       66.33      1.98 o 
   7   6  12       39.35       42.77      3.87 o 
   8   6  12        1.83        3.11      1.68 o 
  -3   7  12       24.97       23.88      2.19 o 
  -2   7  12       42.48       41.34      1.96 o 
  -1   7  12       24.36       21.88      1.63 o 
   0   7  12        0.05        1.99      2.56 o 
   1   7  12       59.25       55.92      1.58 o 
   2   7  12        4.57        4.34      1.32 o 
   3   7  12      317.74      318.36      5.00 o 
   4   7  12        1.65        0.16      1.24 o 
   5   7  12        3.77        2.90      1.48 o 
   6   7  12        0.00        1.40      1.56 o 
   7   7  12       33.35       29.86      3.34 o 
   8   7  12        6.89        4.34      1.38 o 
  -3   8  12        9.77       10.92      2.13 o 
  -2   8  12       16.71       13.20      2.03 o 
  -1   8  12        1.63        1.96      1.61 o 
   0   8  12        4.93        6.35      1.74 o 
   1   8  12        0.32       -0.21      1.40 o 
   2   8  12        2.57        2.88      1.33 o 
   3   8  12        1.83        2.30      1.33 o 
   4   8  12       10.57       11.37      1.39 o 
   5   8  12       34.45       38.02      1.66 o 
   6   8  12        0.06        2.12      1.40 o 
   7   8  12        0.78        0.51      1.36 o 
  -2   9  12       14.10       14.77      1.90 o 
  -1   9  12        6.16        5.58      1.66 o 
   0   9  12       30.79       32.69      1.92 o 
   1   9  12       29.13       28.55      3.32 o 
   2   9  12       53.31       55.78      1.99 o 
   3   9  12       15.22       17.74      1.47 o 
   4   9  12       13.59       12.98      1.41 o 
   5   9  12      102.96      103.58      3.10 o 
   6   9  12        0.34        0.35      1.64 o 
   0  10  12        1.92        1.69      1.64 o 
   1  10  12        1.41        0.14      1.63 o 
   2  10  12        0.88        1.80      1.63 o 
   3  10  12        1.34        0.81      1.49 o 
   4  10  12        1.67        1.33      1.43 o 
   0  -1  13        0.92        1.24      1.40 o 
   1  -1  13       35.84       37.66      1.91 o 
   2  -1  13        4.14        4.47      1.16 o 
   3  -1  13       66.39       67.81      6.56 o 
   4  -1  13        4.36        3.66      1.18 o 
  -1   0  13       29.27       24.61      1.79 o 
   0   0  13       30.70       31.89      1.44 o 
   1   0  13       11.40       15.01      1.69 o 
   2   0  13       30.96       32.40      4.40 o 
   3   0  13        3.71        5.18      1.70 o 
   4   0  13        0.74        2.30      1.59 o 
   5   0  13        0.00        1.77      1.60 o 
   6   0  13       38.57       46.47      1.82 o 
  -2   1  13       24.99       22.39      2.00 o 
  -1   1  13      107.98      105.37      3.05 o 
   0   1  13        0.37       -0.22      1.48 o 
   1   1  13        6.97        4.34      1.30 o 
   2   1  13        4.27        9.81      2.80 o 
   3   1  13        0.16        0.69      1.27 o 
   4   1  13        4.77        5.15      1.29 o 
   5   1  13       17.25       19.53      1.82 o 
   6   1  13        6.93        7.86      1.49 o 
  -2   2  13        0.96        3.34      2.10 o 
  -1   2  13       37.43       33.23      2.75 o 
   0   2  13        4.75        6.27      1.60 o 
   1   2  13       55.27       52.35      3.55 o 
   2   2  13        0.36        0.29      1.27 o 
   3   2  13        3.91        5.11      1.28 o 
   4   2  13        0.31        1.27      1.27 o 
   5   2  13        0.70        0.93      1.26 o 
   6   2  13        0.36        0.92      1.34 o 
   7   2  13        9.68        9.33      1.69 o 
  -2   3  13       42.31       46.60      2.29 o 
  -1   3  13       12.82       12.71      1.83 o 
   0   3  13       13.43       18.01      1.52 o 
   1   3  13        0.15        0.78      1.36 o 
   2   3  13        0.79        0.86      1.32 o 
   3   3  13        0.61        1.69      1.25 o 
   4   3  13        0.81        0.62      1.29 o 
   5   3  13        0.01        1.58      1.25 o 
   6   3  13       33.65       30.28      1.69 o 
   7   3  13       19.88       18.07      1.70 o 
  -2   4  13        3.01        4.32      2.09 o 
  -1   4  13       37.10       31.39      2.10 o 
   0   4  13       67.35       63.68      2.67 o 
   1   4  13       24.92       23.19      1.34 o 
   2   4  13       33.97       33.39      1.72 o 
   3   4  13        8.99        8.21      1.34 o 
   4   4  13        0.02       -0.10      1.27 o 
   5   4  13        0.51        0.78      1.26 o 
   6   4  13        6.10        5.08      1.63 o 
   7   4  13        1.75        3.85      2.48 o 
  -2   5  13        6.47        6.45      1.86 o 
  -1   5  13       34.93       37.00      1.94 o 
   0   5  13        0.03        0.96      1.29 o 
   1   5  13        2.02        1.93      1.29 o 
   2   5  13        5.74        4.08      1.29 o 
   3   5  13        0.17       -0.01      1.35 o 
   4   5  13        4.26        2.88      1.34 o 
   5   5  13       21.79       25.27      1.38 o 
   6   5  13       10.63       12.70      1.63 o 
   7   5  13        1.95        2.93      1.70 o 
  -2   6  13       69.86       61.36      2.56 o 
  -1   6  13        1.24        1.21      1.61 o 
   0   6  13       47.29       47.37      2.24 o 
   1   6  13       11.40       12.08      1.34 o 
   2   6  13       49.40       51.98      3.13 o 
   3   6  13        5.60        9.49      1.31 o 
   4   6  13       13.50       12.47      1.34 o 
   5   6  13        2.82        3.18      1.31 o 
   6   6  13       11.50       14.04      1.73 o 
  -1   7  13        7.68        6.59      1.91 o 
   0   7  13       50.45       45.88      1.98 o 
   1   7  13        0.11        0.76      1.49 o 
   2   7  13        2.31        2.14      1.39 o 
   3   7  13        0.87        1.76      1.37 o 
   4   7  13       27.46       25.49      1.47 o 
   5   7  13        2.01        0.89      1.18 o 
   6   7  13        0.10       -0.20      1.66 o 
   0   8  13       18.59       16.28      1.72 o 
   1   8  13       35.41       38.19      1.81 o 
   2   8  13        2.86        2.42      1.40 o 
   3   8  13       20.23       17.67      1.48 o 
   4   8  13       30.13       29.47      1.44 o 
   5   8  13       86.00       82.63      5.80 o 
   1   3  14        2.49        2.60      1.45 o 
   2   3  14       42.38       42.98      1.49 o 
   3   3  14        0.07        1.22      1.38 o 
   4   3  14      108.41      102.67      2.86 o 
   1   4  14        4.24        4.40      1.37 o 
   2   4  14       37.34       35.51      2.40 o 
   3   4  14        9.56        7.33      1.38 o 
   4   4  14       14.38       14.45      1.73 o 
   2   5  14       53.17       55.34      3.14 o 
   3   5  14       32.16       28.86      3.04 o 
                                                 
